# Supplementary material for: Prognostic nomogram in patients with right-sided colon cancer after colectomy: a surveillance, epidemiology, and end results–based study
Source: Front Oncol. 2024 Mar 14;14:1330344. doi: 10.3389/fonc.2024.1330344 (PMC10972961; doi:10.3389/fonc.2024.1330344)
Supplement: Supplementary file 1 [file DataSheet_1.csv]

Patient ID	age	age1	Age	gender	race	Site	his	Grade	LN	Chemotherapy	Bone.metastasis	Brain.metastasis	Liver.metastasis	Lung.metastasis	time	status	CEA	T.stage	N.stage	M.stage	Summary.stage
135202	81	2	7	2	1	2	2	3	2	1	0	0	0	0	68	0	1	3	6	1	2
402543	69	2	5	2	1	1	1	2	2	2	0	0	0	0	57	0	0	3	1	1	1
413281	82	2	7	1	1	3	1	3	2	1	0	0	0	0	22	1	0	3	1	1	1
422700	91	2	8	1	1	4	1	3	2	2	0	0	1	0	9	1	1	5	6	2	3
467632	59	1	4	2	2	1	1	2	2	2	0	0	0	0	98	0	0	3	1	1	2
470978	66	2	5	2	3	4	1	2	2	2	0	0	0	0	80	0	0	1	1	1	1
606711	80	2	6	2	1	1	1	2	2	1	0	0	0	0	103	0	1	3	2	1	2
617642	86	2	7	2	1	2	1	2	2	2	0	0	0	0	104	0	0	2	1	1	1
702025	87	2	7	2	2	2	1	3	2	2	0	0	0	0	46	0	1	4	2	1	2
731940	61	1	5	2	1	2	1	2	2	1	0	0	0	0	46	0	0	3	3	1	2
786200	62	1	5	1	1	4	1	2	2	2	0	0	0	0	63	0	0	2	1	1	1
834437	54	1	4	2	1	4	2	2	2	1	0	0	0	0	84	0	0	3	2	1	2
836853	91	2	8	2	1	1	2	3	2	2	0	0	0	0	22	1	1	5	6	2	3
844635	85	2	7	2	3	1	1	2	2	2	0	0	0	0	47	0	0	5	2	1	2
849265	66	2	5	2	1	2	1	3	2	2	0	0	0	0	6	1	0	3	1	1	1
860235	87	2	7	2	1	1	2	2	2	2	0	0	0	0	101	0	0	3	1	1	2
868141	55	1	4	1	1	4	1	2	2	2	0	0	0	0	53	0	0	1	1	1	1
879927	92	2	8	2	1	1	1	2	2	2	0	0	0	0	31	1	1	3	3	1	2
882935	82	2	7	2	2	1	1	2	2	2	0	0	1	0	5	1	1	3	6	2	3
896438	77	2	6	1	1	1	1	2	2	2	0	0	0	0	107	0	0	1	1	1	1
924681	66	2	5	1	2	2	1	2	2	1	0	0	0	0	95	0	0	3	1	1	1
927961	78	2	6	2	1	1	1	2	2	2	0	0	0	0	40	0	1	3	1	1	1
934833	90	2	7	1	1	1	1	2	2	2	0	0	0	0	56	0	1	3	1	1	1
938352	50	1	3	2	3	1	1	2	2	2	0	0	0	0	46	0	0	3	1	1	1
948141	77	2	6	1	1	1	1	1	2	2	0	0	0	0	78	0	0	3	1	1	1
949651	80	2	6	2	1	1	1	2	2	2	0	0	0	0	50	0	1	3	1	1	1
972281	82	2	7	1	1	4	1	2	2	2	0	0	0	0	46	1	1	2	1	1	1
977417	84	2	7	1	1	4	1	2	2	2	0	0	0	0	37	0	0	3	1	1	2
1010687	76	2	6	1	1	1	1	2	2	2	0	0	0	0	52	0	0	2	1	1	1
1012827	81	2	7	2	2	2	1	4	2	1	0	0	0	0	46	0	0	3	2	1	2
1025849	84	2	7	2	1	1	1	2	2	2	0	0	0	0	80	0	0	3	5	1	2
1028147	88	2	7	2	1	4	1	2	2	2	0	0	0	0	48	0	0	3	1	1	1
1028737	77	2	6	1	1	4	1	2	2	1	0	0	0	0	83	0	0	3	3	1	2
1052554	88	2	7	2	1	4	1	3	2	2	0	0	0	0	15	1	0	3	1	1	2
1053875	87	2	7	2	3	2	1	2	2	2	0	0	0	0	42	1	1	3	1	1	1
1068014	84	2	7	2	1	1	2	2	2	1	0	0	0	0	49	0	1	3	1	1	1
1149614	65	2	5	1	3	2	1	2	2	2	0	0	0	0	1	1	1	4	5	1	2
1151936	75	2	6	2	1	2	1	2	2	2	0	0	0	0	47	1	1	1	1	1	1
1152926	75	2	6	2	3	2	1	2	2	2	0	0	0	0	103	0	0	3	1	1	2
1153017	67	2	5	2	1	1	1	2	2	1	0	0	0	0	20	1	1	3	1	3	3
1153180	63	1	5	2	2	3	1	2	2	2	0	0	0	0	102	0	0	3	1	1	2
1153181	91	2	8	2	1	2	1	2	2	2	0	0	1	0	9	1	0	3	5	2	3
1153392	58	1	4	1	1	1	1	3	2	1	0	0	0	0	104	0	1	2	2	1	2
1153401	59	1	4	2	2	1	2	2	2	2	0	0	0	0	98	0	1	3	1	1	1
1153432	85	2	7	2	3	2	1	2	2	2	0	0	0	0	104	0	1	3	1	1	2
1153493	84	2	7	1	2	2	1	2	2	2	0	0	0	0	12	1	1	5	1	1	2
1154026	85	2	7	1	2	1	1	2	2	2	0	0	1	0	4	1	1	3	6	2	3
1154134	90	2	7	1	1	1	1	3	2	2	0	0	0	0	58	1	1	3	1	1	1
1154904	47	1	3	1	3	3	1	3	2	2	0	0	0	0	107	0	0	3	1	1	2
1155074	51	1	4	2	1	1	1	2	2	2	0	0	0	0	97	0	0	2	1	1	1
1155134	89	2	7	2	1	1	1	2	2	2	0	0	0	0	107	0	0	1	1	1	1
1155179	77	2	6	1	3	1	2	2	2	2	0	0	0	0	98	0	0	2	1	1	1
1155421	63	1	5	1	1	1	1	2	2	1	0	0	1	1	11	1	1	3	2	3	3
1155492	67	2	5	2	3	2	1	2	2	2	0	0	0	0	105	0	0	3	1	1	1
1155591	49	1	3	2	1	2	1	2	2	1	0	0	0	0	105	0	0	3	5	1	2
1155593	72	2	6	2	1	1	2	2	2	2	0	0	0	0	105	0	0	3	1	1	2
1155802	79	2	6	2	3	1	1	2	2	1	0	0	1	1	64	1	1	5	6	3	3
1156156	61	1	5	1	1	1	1	4	2	1	0	0	0	0	18	1	1	3	6	1	2
1156253	64	1	5	2	1	1	1	3	2	2	0	0	0	0	103	0	0	3	1	1	1
1156425	64	1	5	1	1	1	1	2	2	2	0	0	0	0	104	0	0	3	1	1	1
1156448	72	2	6	1	1	4	1	2	2	1	0	0	1	0	3	1	1	3	5	3	3
1156588	45	1	3	1	1	1	1	2	2	1	0	0	0	0	105	0	0	1	2	1	2
1156720	47	1	3	2	1	1	1	3	2	1	0	0	0	0	103	0	0	3	1	1	1
1157222	59	1	4	2	1	2	1	2	2	2	0	0	0	0	102	0	0	3	1	1	2
1157543	66	2	5	2	1	3	1	2	2	2	0	0	0	0	36	1	0	2	1	1	1
1157727	63	1	5	2	1	3	1	2	2	2	0	0	0	0	102	0	0	1	1	1	1
1157794	75	2	6	2	1	1	1	1	2	1	0	0	0	0	102	0	0	3	2	1	2
1157856	56	1	4	1	2	2	1	2	2	1	0	0	0	0	70	1	0	4	1	3	3
1157962	50	1	3	1	1	1	2	2	2	1	0	0	0	0	102	0	0	3	1	1	1
1158063	60	1	4	2	2	2	1	2	2	1	0	0	1	0	16	1	1	3	5	2	3
1158093	43	1	3	2	2	1	1	2	2	1	0	0	0	0	96	0	0	3	1	1	1
1158204	61	1	5	2	3	2	1	2	2	1	0	0	1	0	13	1	1	4	6	3	3
1158443	63	1	5	2	1	2	1	1	2	2	0	0	0	0	102	0	0	1	1	1	1
1158461	85	2	7	1	1	1	1	2	2	1	0	0	0	0	16	1	0	4	5	1	2
1158652	83	2	7	2	1	1	1	2	2	2	0	0	0	0	103	0	1	3	1	1	1
1158674	52	1	4	2	1	2	1	2	2	2	0	0	0	0	101	0	0	3	1	1	1
1159067	76	2	6	1	3	3	1	3	2	2	0	0	0	0	106	0	0	3	1	1	1
1159350	74	2	6	1	1	1	1	2	2	2	0	0	0	0	105	0	0	2	1	1	1
1159785	66	2	5	1	1	1	1	2	2	1	0	0	0	0	30	1	1	5	5	1	2
1159953	65	2	5	1	2	3	1	2	2	1	0	0	0	0	105	0	1	5	3	1	2
1160133	65	2	5	2	1	4	1	3	2	1	0	0	0	0	101	0	1	3	1	1	2
1160197	72	2	6	2	2	1	1	2	2	2	0	0	0	0	104	0	0	1	1	1	1
1160414	86	2	7	2	3	4	1	2	2	2	0	0	0	0	106	0	0	2	1	1	1
1160415	64	1	5	1	2	1	1	2	2	2	0	0	0	0	103	0	0	2	1	1	1
1160748	79	2	6	2	1	2	1	2	2	2	0	0	0	0	104	0	0	1	1	1	1
1160989	75	2	6	1	3	4	1	2	2	2	0	0	0	0	41	0	1	2	1	1	1
1161095	58	1	4	1	3	4	1	2	2	1	0	0	0	0	100	0	0	3	2	1	2
1161206	62	1	5	2	1	2	1	2	2	1	0	0	0	0	99	0	0	3	2	1	2
1161213	39	1	2	2	1	2	1	2	2	2	0	0	0	0	102	0	0	2	1	1	1
1161280	63	1	5	2	1	1	1	2	2	1	0	0	0	0	31	1	0	5	1	1	2
1161384	76	2	6	2	1	3	1	3	2	1	0	0	0	0	102	0	1	3	2	1	2
1161465	85	2	7	2	1	2	1	2	1	2	0	0	0	0	106	0	0	1	1	1	1
1161615	63	1	5	1	1	3	1	2	2	2	0	0	0	0	100	0	0	3	1	1	2
1161642	60	1	4	2	3	1	1	2	2	1	0	0	0	0	39	1	0	3	2	1	2
1161716	46	1	3	1	1	4	1	3	2	2	0	0	0	0	99	1	0	3	1	1	1
1161722	78	2	6	2	1	3	1	2	2	1	0	0	0	0	34	1	1	3	4	1	2
1161864	70	2	5	2	1	2	2	2	2	2	0	0	0	0	106	0	0	3	1	1	1
1161963	28	1	1	1	1	1	1	2	2	1	0	0	0	0	105	0	0	2	2	1	2
1162052	65	2	5	2	3	2	1	3	2	1	0	0	0	0	103	0	0	3	6	1	2
1162070	82	2	7	1	1	2	2	2	2	2	0	0	0	0	105	0	1	3	2	1	2
1162135	92	2	8	2	1	1	1	3	2	2	0	0	0	0	9	1	1	3	2	1	2
1162222	86	2	7	2	1	2	1	2	2	2	0	0	0	0	6	1	1	3	5	1	2
1162419	75	2	6	2	3	1	1	2	2	1	0	0	0	0	98	0	1	2	5	1	2
1162649	84	2	7	2	1	1	2	2	2	1	0	0	0	0	100	0	1	5	5	1	2
1162887	71	2	6	2	1	1	1	1	2	2	0	0	0	0	106	0	0	1	1	1	1
1162919	57	1	4	1	1	1	1	2	2	2	0	0	0	0	105	0	0	3	1	1	1
1163094	64	1	5	1	1	2	1	2	2	2	0	0	0	0	94	0	1	3	1	1	2
1163336	69	2	5	1	3	4	1	2	2	2	0	0	0	1	33	1	1	4	1	2	3
1163525	69	2	5	2	3	2	1	2	2	1	0	0	0	0	105	0	0	3	5	1	2
1163963	83	2	7	2	3	4	1	2	2	2	0	0	0	0	40	1	1	3	3	1	2
1163976	68	2	5	1	3	2	1	2	2	2	0	0	0	0	107	0	0	1	1	1	1
1164180	87	2	7	1	1	1	1	2	2	2	0	0	0	0	8	1	0	3	3	1	2
1164255	71	2	6	2	1	2	1	3	2	1	0	0	0	0	31	1	1	5	3	1	2
1164299	74	2	6	1	1	1	1	2	2	1	0	0	0	0	101	0	0	2	2	1	2
1164345	84	2	7	2	1	2	1	3	2	1	0	0	0	0	74	1	0	3	3	1	2
1164847	57	1	4	1	1	1	1	2	2	2	0	0	0	0	105	0	0	2	1	1	1
1164974	83	2	7	1	3	2	1	2	2	1	0	0	0	0	107	0	0	3	2	1	2
1165168	52	1	4	1	1	4	1	3	2	2	0	0	0	0	107	0	0	3	1	1	2
1165283	88	2	7	1	1	1	1	4	2	2	0	0	1	1	1	1	1	3	6	3	3
1165557	94	2	8	2	1	1	2	2	2	2	0	0	0	0	99	0	0	4	3	1	2
1165735	85	2	7	2	1	3	1	2	2	1	0	0	0	0	105	0	0	3	3	1	2
1165804	59	1	4	2	1	1	1	2	2	1	0	0	0	0	14	1	0	3	6	1	2
1166586	67	2	5	2	1	1	1	2	2	2	0	0	0	0	101	0	0	3	1	1	2
1166605	63	1	5	2	3	2	1	2	2	1	0	0	0	0	100	0	1	3	1	1	2
1166814	84	2	7	2	1	4	1	2	2	2	0	0	0	0	100	0	0	3	1	1	1
1166863	68	2	5	1	1	1	1	2	2	2	0	0	0	0	102	0	1	3	1	1	1
1167053	56	1	4	1	1	4	1	2	2	2	0	0	0	0	101	0	0	3	6	1	2
1167180	63	1	5	2	1	2	1	3	2	2	0	0	0	0	102	0	0	2	1	1	1
1167330	87	2	7	1	1	1	1	2	2	2	0	0	0	0	22	1	1	2	1	1	1
1167332	73	2	6	2	1	1	1	3	2	2	0	0	0	0	106	0	0	3	1	1	1
1167338	71	2	6	2	1	2	1	2	2	1	0	0	0	0	58	1	0	1	5	1	2
1167367	77	2	6	1	1	4	2	2	2	2	0	0	0	0	14	1	0	3	3	1	2
1167386	67	2	5	2	1	1	1	1	2	2	0	0	0	0	107	0	0	3	1	1	2
1167391	69	2	5	2	1	2	1	2	2	2	0	0	0	0	73	0	1	1	1	1	1
1167467	70	2	5	1	3	2	1	2	2	2	0	0	0	0	51	1	0	3	1	1	1
1167613	74	2	6	2	3	2	1	2	2	1	0	0	1	0	22	1	0	3	6	2	3
1167894	57	1	4	2	1	2	1	2	2	2	0	0	0	0	16	1	1	5	5	3	3
1168101	76	2	6	2	1	2	1	3	2	1	0	0	0	0	21	1	0	3	2	1	2
1168375	85	2	7	2	1	4	1	2	2	2	0	0	0	0	105	0	0	4	1	1	2
1168514	84	2	7	1	1	1	1	2	2	1	0	0	0	0	19	1	1	3	5	1	2
1168578	59	1	4	2	1	4	1	2	2	1	0	0	0	0	48	1	0	4	5	1	2
1168696	78	2	6	1	1	2	2	2	2	2	0	0	0	0	99	0	0	2	1	1	1
1168779	54	1	4	1	2	2	1	1	1	2	0	0	0	0	106	0	0	1	1	1	1
1169029	72	2	6	1	1	2	1	2	2	2	0	0	0	0	100	0	0	3	1	1	1
1169101	81	2	7	2	1	1	1	2	2	1	0	0	0	0	18	1	1	3	3	1	2
1169219	49	1	3	1	1	1	1	2	2	2	0	0	0	0	100	0	0	3	1	1	2
1169274	45	1	3	2	3	4	1	2	2	2	0	0	0	0	95	0	0	3	1	1	1
1169892	100+	2	8	2	2	2	1	2	2	2	0	0	1	0	16	1	1	5	3	2	3
1170459	72	2	6	1	1	2	1	2	2	2	0	0	0	0	104	0	0	3	1	1	1
1170476	57	1	4	1	1	2	1	2	2	1	0	0	0	0	101	0	0	3	1	1	1
1170692	82	2	7	2	1	1	1	1	2	1	0	0	0	0	7	1	1	3	1	1	1
1170827	66	2	5	2	1	1	1	3	2	1	0	0	0	0	11	1	1	5	6	1	2
1170828	63	1	5	1	1	3	1	2	2	1	0	0	0	0	106	0	0	4	2	1	2
1170831	67	2	5	1	1	4	1	2	2	2	0	0	0	0	105	0	0	3	1	1	2
1170969	54	1	4	2	1	3	1	2	2	1	0	0	0	0	101	0	0	3	3	1	2
1171216	85	2	7	1	1	3	1	2	2	2	0	0	0	0	107	0	0	3	1	1	2
1171235	60	1	4	1	3	1	2	3	2	1	0	0	0	0	102	0	1	4	1	1	2
1171347	83	2	7	1	1	4	1	2	2	1	0	0	0	0	99	0	0	3	3	1	2
1171441	81	2	7	1	1	2	1	2	1	2	0	0	0	0	98	0	0	3	1	1	2
1171684	69	2	5	1	3	1	1	2	2	2	0	0	0	0	98	0	0	1	1	1	1
1171799	78	2	6	2	1	1	1	1	2	2	0	0	0	0	99	0	1	2	1	1	1
1171992	63	1	5	2	2	1	1	3	2	1	0	0	0	0	30	1	1	3	3	1	2
1171995	42	1	3	2	1	1	1	3	2	1	0	0	1	0	46	0	1	4	6	2	3
1172026	56	1	4	1	1	1	1	2	2	2	0	0	0	0	73	0	1	3	1	1	1
1172200	61	1	5	1	1	2	1	2	2	1	0	0	0	0	101	0	0	2	6	1	2
1172447	80	2	6	2	1	2	1	3	2	1	0	0	0	0	98	0	0	5	1	1	2
1172525	74	2	6	1	1	4	1	1	2	1	0	0	0	0	83	0	0	3	3	1	2
1172645	78	2	6	1	3	2	1	3	2	1	0	0	0	0	94	0	0	3	5	1	2
1172740	53	1	4	1	1	4	2	3	2	2	0	0	0	0	102	0	0	2	1	1	1
1172745	80	2	6	1	1	1	1	3	2	1	0	0	0	0	103	0	0	3	3	1	2
1172755	49	1	3	2	1	1	2	1	2	1	0	0	0	0	85	1	0	5	2	1	2
1172893	62	1	5	1	3	1	1	2	2	1	0	0	0	0	98	0	0	3	5	1	2
1173291	85	2	7	2	1	3	1	2	2	2	0	0	0	0	99	0	0	3	1	1	2
1173337	61	1	5	1	1	1	1	2	2	1	0	0	0	0	48	1	0	3	5	1	2
1173505	72	2	6	1	1	1	1	2	2	1	0	0	0	0	100	0	0	2	2	1	2
1173705	88	2	7	2	1	1	1	3	2	2	0	0	0	0	99	0	0	3	1	1	2
1173707	74	2	6	1	1	1	1	2	2	1	0	0	1	0	35	1	0	4	5	2	3
1174070	73	2	6	1	1	4	1	3	2	2	0	0	0	0	98	0	1	3	1	1	1
1174091	60	1	4	1	1	1	1	2	2	2	0	0	0	0	106	0	0	2	1	1	1
1174279	69	2	5	1	3	2	1	2	2	2	0	0	0	0	107	0	1	3	5	1	2
1174511	75	2	6	2	1	2	1	3	2	2	0	0	0	1	2	1	0	3	1	3	3
1174543	73	2	6	1	1	4	1	2	2	1	0	0	0	0	86	1	1	3	2	1	2
1174680	72	2	6	2	2	1	1	3	2	1	0	0	0	0	100	0	1	5	3	2	3
1174765	59	1	4	2	3	4	1	3	2	1	0	0	1	0	63	1	0	3	6	2	3
1175054	64	1	5	1	1	1	1	1	2	1	0	0	0	0	98	0	1	1	2	1	2
1175687	62	1	5	1	1	2	1	2	2	1	0	0	0	0	64	1	0	3	2	1	2
1175720	63	1	5	1	1	1	1	2	2	2	0	0	0	0	99	0	0	2	1	1	1
1175924	77	2	6	1	3	2	1	2	2	1	0	0	1	1	2	1	1	4	6	3	3
1175943	82	2	7	2	3	4	1	2	2	2	0	0	0	0	33	1	0	4	1	1	2
1175982	79	2	6	2	3	3	2	2	2	2	0	0	0	0	24	1	0	3	5	1	2
1175996	72	2	6	1	3	4	2	2	2	2	0	0	1	0	23	1	1	1	3	2	3
1176016	80	2	6	2	1	1	1	2	2	1	0	0	0	0	8	1	1	3	6	1	2
1176030	71	2	6	2	1	2	1	3	2	2	0	0	0	0	100	0	0	3	1	1	2
1176092	85	2	7	2	3	2	1	3	2	1	0	0	0	0	98	0	1	3	2	1	2
1176160	55	1	4	1	1	1	1	2	2	2	0	0	0	0	97	0	0	2	1	1	1
1176243	74	2	6	1	1	1	1	2	2	2	0	0	0	0	98	0	0	1	1	1	1
1176809	57	1	4	2	1	1	2	3	2	1	0	0	0	0	107	0	0	3	5	1	2
1176917	62	1	5	2	1	4	1	2	2	1	0	0	0	0	62	1	1	3	2	1	2
1177025	63	1	5	1	1	2	2	3	2	1	0	0	0	0	98	0	0	3	5	1	2
1177026	81	2	7	2	1	3	1	1	2	2	0	0	0	0	99	0	0	1	1	1	1
1177256	45	1	3	1	1	1	1	2	2	1	0	0	0	0	64	1	0	3	5	1	2
1177401	95	2	8	2	1	1	1	2	2	2	0	0	0	0	17	1	1	3	1	3	3
1177524	62	1	5	2	1	2	1	2	2	1	0	0	0	0	100	0	1	3	1	1	1
1177615	53	1	4	1	1	1	1	2	2	2	0	0	0	0	96	0	1	3	1	1	1
1177713	80	2	6	2	1	2	2	3	2	2	0	0	0	0	4	1	1	5	1	1	3
1177981	78	2	6	2	3	3	1	2	2	2	0	0	0	0	18	1	1	3	1	1	2
1178245	62	1	5	2	1	1	1	2	2	2	0	0	0	0	99	0	0	3	1	1	2
1178268	63	1	5	2	2	2	1	2	2	2	0	0	0	0	98	0	0	1	1	1	1
1178411	59	1	4	2	1	4	1	3	2	2	0	0	0	0	70	1	1	3	1	1	2
1178468	75	2	6	2	1	2	2	2	2	2	0	0	0	0	90	0	0	3	1	1	1
1178522	41	1	3	1	1	1	2	2	2	1	0	0	0	0	96	0	0	3	5	1	2
1178534	74	2	6	1	1	4	1	2	2	1	0	0	1	0	15	1	1	3	5	2	3
1178720	47	1	3	2	3	4	1	2	2	1	0	0	0	0	100	0	0	3	2	1	2
1178765	62	1	5	1	1	1	1	3	2	1	0	0	0	0	98	0	1	4	5	1	2
1178768	63	1	5	1	1	1	1	2	2	1	0	0	0	0	98	0	0	1	3	1	2
1178781	77	2	6	2	1	3	1	2	2	2	0	0	1	0	16	1	0	3	5	2	3
1178968	62	1	5	2	3	1	1	2	2	1	0	0	0	0	49	1	1	5	2	1	2
1179137	72	2	6	2	1	1	2	2	2	1	0	0	1	1	17	1	1	4	5	3	3
1179148	60	1	4	1	1	1	1	3	2	1	0	0	1	0	12	1	1	5	6	2	3
1179555	85	2	7	1	1	2	1	1	2	2	0	0	0	0	15	1	1	4	6	2	3
1179825	80	2	6	1	1	1	1	4	2	1	0	0	0	0	24	1	0	3	5	1	2
1179936	72	2	6	2	1	1	2	2	2	2	0	0	1	1	3	1	1	3	6	3	3
1180192	75	2	6	2	1	2	2	2	2	1	0	0	0	0	35	1	1	4	3	1	2
1180194	50	1	3	2	1	1	1	2	2	2	0	0	0	0	89	0	0	2	1	1	1
1180381	81	2	7	1	1	3	1	2	2	2	0	0	0	0	99	0	0	1	1	1	1
1180861	73	2	6	2	1	4	1	2	2	2	0	0	0	0	96	0	0	2	1	1	1
1181433	57	1	4	2	1	2	1	2	2	1	0	0	0	0	61	1	0	4	6	1	2
1182265	73	2	6	1	2	1	1	2	2	2	0	0	0	0	48	1	0	3	3	1	2
1182356	77	2	6	1	1	1	1	2	2	2	0	0	0	0	23	1	0	3	3	1	2
1182357	64	1	5	2	2	1	1	2	2	1	0	0	0	0	100	0	0	2	2	1	2
1182366	81	2	7	1	1	2	1	3	2	1	0	0	0	0	78	0	1	3	2	1	2
1182549	67	2	5	1	1	4	1	2	2	2	0	0	0	0	97	0	0	2	1	1	1
1182552	72	2	6	1	1	2	1	3	2	1	0	0	0	0	46	1	0	3	3	1	2
1182624	71	2	6	2	3	3	1	2	2	2	0	0	0	0	98	0	0	3	1	1	2
1182736	81	2	7	1	1	1	1	2	2	1	0	0	1	0	10	1	1	3	6	2	3
1183093	67	2	5	2	1	4	1	4	2	1	0	0	0	0	99	0	0	3	3	1	2
1183256	50	1	3	1	1	3	1	2	2	2	0	0	0	0	98	0	0	3	1	1	1
1184120	38	1	2	2	1	4	1	2	2	1	0	0	0	0	93	0	0	3	3	1	2
1184307	45	1	3	1	2	2	1	2	2	1	0	0	0	0	11	1	1	3	2	1	2
1184309	72	2	6	2	3	1	1	2	2	1	0	0	1	0	6	1	1	4	2	2	3
1184414	73	2	6	1	1	2	1	3	2	2	0	0	0	0	96	0	0	1	1	1	1
1185183	79	2	6	2	1	2	1	2	2	2	0	0	0	0	96	0	0	2	1	1	1
1185186	52	1	4	2	1	2	1	2	2	2	0	0	0	0	96	0	0	3	1	1	1
1185318	72	2	6	1	3	3	1	2	2	1	0	0	1	1	14	1	1	5	1	3	3
1185441	66	2	5	2	3	1	1	1	2	2	0	0	0	0	106	0	0	1	1	1	1
1186395	63	1	5	1	1	2	1	2	2	1	0	0	1	0	69	1	0	3	1	2	3
1186402	70	2	5	2	1	2	1	2	2	2	0	0	0	0	91	0	1	2	1	1	1
1186486	70	2	5	1	3	2	1	2	2	1	0	0	0	0	96	0	0	4	2	1	2
1186570	75	2	6	2	1	1	1	2	2	1	0	0	0	0	102	0	0	3	3	1	2
1186719	53	1	4	1	1	2	2	2	2	2	0	0	0	0	95	0	1	2	1	1	1
1186779	80	2	6	2	1	3	1	2	2	1	0	0	1	0	22	1	1	3	1	2	3
1186894	79	2	6	1	2	3	1	2	2	2	0	0	0	0	70	1	0	3	1	1	1
1186998	58	1	4	2	1	2	1	2	2	2	0	0	0	0	93	0	0	3	1	1	1
1187279	53	1	4	2	3	4	1	2	2	2	0	0	0	0	94	0	1	3	1	1	1
1187366	76	2	6	1	1	2	1	2	2	2	0	0	0	0	58	1	0	3	1	1	1
1187366	78	2	6	1	1	4	1	2	2	2	0	0	0	0	35	1	0	3	3	1	2
1187412	72	2	6	2	1	1	1	2	2	1	0	0	1	0	50	1	1	3	1	3	3
1187417	83	2	7	1	1	2	1	2	2	2	0	0	0	0	59	0	0	2	1	1	1
1187473	60	1	4	2	1	2	1	2	2	2	0	0	0	0	95	0	0	1	1	1	1
1187475	51	1	4	1	3	1	1	3	2	1	0	0	0	0	90	0	1	3	5	1	2
1187722	55	1	4	2	1	1	1	2	2	1	0	0	0	0	54	1	0	3	6	1	2
1187977	73	2	6	2	1	3	1	1	2	2	0	0	0	0	93	0	0	1	1	1	1
1187979	67	2	5	2	1	1	1	2	2	2	0	0	0	0	94	0	0	1	1	1	1
1188039	48	1	3	2	3	1	1	3	2	2	0	0	0	0	77	0	0	3	2	1	2
1188059	69	2	5	2	3	1	1	2	2	1	0	0	1	0	57	1	1	1	5	2	3
1188339	78	2	6	1	3	1	1	2	2	2	0	0	0	0	87	0	0	1	1	1	1
1188386	73	2	6	1	3	2	1	1	1	2	0	0	0	0	67	0	0	1	1	1	1
1188557	46	1	3	2	2	1	1	2	2	1	0	0	1	0	33	1	1	3	2	3	3
1188610	83	2	7	2	1	2	1	2	2	2	0	0	0	0	101	0	0	3	2	1	2
1188663	80	2	6	2	1	2	1	2	2	2	0	0	0	0	36	0	1	3	1	1	2
1188665	66	2	5	2	3	2	1	2	2	1	0	0	0	0	95	0	1	3	3	1	2
1188709	73	2	6	2	1	1	1	2	2	2	0	0	0	0	99	0	0	2	1	1	1
1188803	68	2	5	1	1	2	1	2	2	1	0	0	0	0	63	1	1	3	3	1	2
1189110	57	1	4	2	1	2	1	2	2	2	0	0	0	0	94	0	0	2	1	1	1
1189118	68	2	5	1	3	4	1	2	2	2	0	0	0	0	94	0	1	3	1	1	1
1189136	61	1	5	2	3	2	1	2	2	2	0	0	0	0	94	0	1	2	1	1	1
1189191	68	2	5	1	1	2	1	2	2	2	0	0	0	0	96	0	0	1	1	1	1
1189232	83	2	7	1	3	1	2	2	2	2	0	0	0	0	103	0	1	3	1	1	1
1189382	90	2	7	2	2	1	1	2	2	2	0	0	1	0	1	1	1	3	6	2	3
1189472	43	1	3	1	1	2	1	2	2	1	0	0	0	0	19	0	0	3	3	1	2
1189488	42	1	3	2	1	2	1	3	2	2	0	0	0	0	17	0	0	3	6	1	2
1189702	84	2	7	1	3	2	1	2	2	2	0	0	0	0	95	0	0	2	1	1	1
1189826	88	2	7	1	1	2	1	2	2	2	0	0	0	0	95	0	0	3	1	1	2
1189971	54	1	4	1	1	1	1	2	2	2	0	0	0	0	58	1	0	3	5	1	2
1190041	59	1	4	1	2	1	1	3	2	2	0	0	0	0	50	1	0	3	1	1	2
1190065	83	2	7	2	1	1	1	2	2	2	0	0	0	0	95	0	1	3	1	1	1
1190248	70	2	5	2	3	1	1	2	2	1	0	0	0	0	96	0	0	2	3	1	2
1190260	74	2	6	2	1	1	1	2	2	2	0	0	0	0	97	0	0	1	1	1	1
1190463	62	1	5	2	1	2	1	1	2	2	0	0	0	0	93	0	1	2	1	1	1
1190488	75	2	6	2	2	1	1	2	2	1	0	0	1	0	17	1	1	3	6	3	3
1190708	39	1	2	2	1	1	1	2	2	2	0	0	0	0	75	0	0	1	1	1	1
1190749	45	1	3	2	1	2	1	2	2	2	0	0	0	0	95	0	0	3	1	1	1
1190944	80	2	6	2	2	1	1	3	1	2	0	0	1	0	1	1	1	5	3	3	3
1191077	90	2	7	2	1	1	1	1	2	2	0	0	0	0	11	1	0	4	2	1	2
1191188	87	2	7	2	1	2	1	2	2	2	0	0	0	0	5	1	0	4	1	1	2
1191861	58	1	4	2	3	1	1	2	2	2	0	0	0	0	38	0	0	2	1	1	1
1192344	81	2	7	1	1	2	1	2	2	1	0	0	1	0	50	0	0	3	3	2	3
1192522	70	2	5	2	1	1	2	3	2	2	0	0	0	0	93	0	0	3	1	1	2
1192703	70	2	5	1	1	4	1	2	2	1	0	0	0	0	86	0	0	3	2	1	2
1192703	70	2	5	1	1	2	1	2	2	1	0	0	0	0	85	0	0	2	2	1	2
1193263	50	1	3	1	2	1	1	2	2	1	0	0	0	0	12	1	0	4	6	2	3
1193465	76	2	6	1	1	4	1	2	2	1	0	0	0	0	97	0	1	3	4	1	2
1193805	62	1	5	2	1	1	1	2	2	1	0	0	0	0	95	0	1	5	3	1	3
1193823	51	1	4	1	1	2	1	2	2	2	0	0	0	0	94	0	0	3	1	1	1
1193942	89	2	7	1	1	1	1	4	2	2	0	0	0	0	93	0	1	3	3	1	2
1194511	52	1	4	1	3	2	1	2	2	1	0	0	0	0	25	1	1	2	3	1	2
1194600	65	2	5	2	1	1	2	2	2	1	0	0	0	0	93	0	0	3	6	1	2
1194756	83	2	7	2	1	4	2	2	2	2	0	0	0	0	92	0	1	3	1	1	2
1194908	82	2	7	2	1	2	1	2	2	2	0	0	0	0	90	0	1	1	1	1	1
1195088	83	2	7	2	1	1	1	3	2	2	0	0	0	0	88	0	0	3	1	1	1
1195103	68	2	5	2	1	2	1	4	2	2	0	0	0	0	94	0	0	2	1	1	1
1195306	68	2	5	1	1	1	1	2	2	2	0	0	0	0	93	0	0	1	1	1	1
1195308	60	1	4	1	1	4	1	2	2	2	0	0	0	0	93	0	0	3	1	1	2
1195605	83	2	7	1	1	2	2	2	2	2	0	0	0	0	93	0	0	3	1	1	1
1195651	82	2	7	2	1	1	1	2	2	2	0	0	0	0	95	0	0	2	1	1	1
1196190	44	1	3	2	3	2	1	2	2	2	0	0	0	0	106	0	1	3	5	1	2
1196194	83	2	7	2	1	1	1	2	2	2	0	0	0	0	52	1	0	3	1	1	1
1196393	50	1	3	1	1	4	1	2	2	2	0	0	0	0	93	0	0	2	1	1	1
1196742	51	1	4	2	1	1	1	2	2	1	0	0	0	0	94	0	0	2	2	1	2
1196962	41	1	3	1	1	4	2	4	2	1	0	0	0	0	96	0	1	5	6	3	3
1197255	63	1	5	1	1	2	1	2	2	2	0	0	0	0	93	0	0	3	1	1	1
1197327	81	2	7	1	3	1	1	3	2	2	0	0	0	0	91	0	0	3	1	1	2
1197582	64	1	5	1	1	1	1	2	2	1	0	0	0	0	91	0	1	3	5	1	2
1197759	84	2	7	2	3	2	1	3	2	2	0	0	0	0	93	0	0	2	1	1	1
1197806	62	1	5	1	1	1	1	3	2	1	0	0	0	0	94	0	1	3	5	1	2
1197811	84	2	7	2	3	2	1	1	2	2	0	0	0	0	93	0	0	2	1	1	1
1197905	58	1	4	2	2	1	1	2	2	1	0	0	0	0	31	1	1	3	3	1	2
1197908	64	1	5	1	1	2	1	2	2	1	0	0	1	0	90	0	0	3	1	2	3
1198018	64	1	5	1	1	1	1	2	2	2	0	0	0	0	92	0	0	3	1	1	1
1198048	73	2	6	1	1	2	1	1	2	2	0	0	0	0	86	0	0	5	1	1	2
1198253	83	2	7	2	3	1	1	3	2	2	0	0	0	0	8	1	0	4	6	1	2
1198612	66	2	5	2	2	4	1	2	2	2	0	0	0	0	96	0	1	3	2	1	2
1199572	70	2	5	1	3	2	1	2	2	1	0	0	0	0	11	1	1	4	6	1	2
1200133	45	1	3	2	1	1	1	2	2	2	0	0	0	0	7	0	0	3	1	1	1
1200309	57	1	4	2	1	1	1	2	2	2	0	0	0	0	93	0	0	3	1	1	2
1200343	83	2	7	1	1	3	1	3	2	1	0	0	0	0	91	0	0	3	5	1	2
1200374	80	2	6	2	3	1	1	4	2	1	0	0	0	0	10	1	1	5	5	1	2
1200640	59	1	4	2	1	2	1	2	2	1	0	0	0	0	93	0	1	3	2	1	2
1200643	53	1	4	1	1	1	2	2	2	1	0	0	0	0	93	0	0	5	3	1	2
1200652	86	2	7	2	1	1	1	2	2	2	0	0	0	0	92	0	0	2	1	1	1
1200691	42	1	3	2	1	4	2	2	2	2	0	0	0	0	91	0	0	3	1	1	1
1200755	72	2	6	2	3	1	1	2	2	2	0	0	0	0	94	0	0	3	1	1	2
1201013	73	2	6	1	1	2	1	2	2	1	0	0	0	0	92	0	0	3	2	1	2
1201028	75	2	6	2	3	2	2	2	2	2	0	0	0	0	69	0	0	3	2	1	2
1201073	80	2	6	1	1	2	1	1	2	2	0	0	0	0	91	0	1	3	1	1	1
1201076	87	2	7	2	1	1	1	2	2	1	0	0	0	0	91	0	0	3	3	1	2
1201353	68	2	5	2	1	1	2	3	2	2	0	0	0	0	93	0	0	2	1	1	1
1201477	77	2	6	2	3	1	1	2	2	2	0	0	1	1	11	1	1	3	1	3	3
1201572	66	2	5	1	3	1	1	2	2	2	0	0	0	0	94	0	1	2	1	1	1
1201574	66	2	5	2	1	2	2	2	2	2	0	0	0	0	90	0	1	3	2	1	2
1201775	61	1	5	1	1	1	1	3	2	1	0	0	1	0	26	1	1	3	2	2	3
1201822	79	2	6	1	1	4	1	2	2	2	0	0	0	0	91	0	0	3	1	1	2
1201874	61	1	5	2	3	2	1	2	2	2	0	0	0	0	39	1	1	3	2	1	2
1201943	58	1	4	2	1	1	1	2	2	2	0	0	0	0	92	0	0	1	1	1	1
1202025	51	1	4	2	3	2	1	2	2	2	0	0	0	0	91	0	0	2	1	1	1
1202027	62	1	5	2	1	2	2	2	2	2	0	0	0	0	91	0	1	3	1	1	1
1202216	64	1	5	1	1	3	1	2	2	1	0	0	0	0	93	0	0	3	5	1	2
1202221	59	1	4	1	2	4	1	2	2	2	0	0	0	0	92	0	0	3	1	1	1
1202293	57	1	4	1	2	1	1	2	2	2	0	0	0	0	29	1	1	3	1	1	1
1202482	71	2	6	2	1	4	1	2	2	1	0	0	0	0	94	0	0	3	3	1	2
1202529	52	1	4	2	3	2	1	2	2	1	0	0	1	0	41	1	1	3	3	2	3
1202639	88	2	7	2	1	2	1	3	2	2	0	0	0	0	45	1	0	3	1	1	2
1203117	80	2	6	2	1	1	1	4	2	2	0	0	0	0	87	0	1	3	5	1	2
1203124	77	2	6	1	1	3	1	4	2	2	0	0	0	0	91	0	0	3	1	1	2
1203571	68	2	5	1	1	2	1	2	2	1	0	0	0	0	89	0	0	3	3	1	2
1203667	71	2	6	2	1	1	1	2	2	2	0	0	0	0	92	0	0	3	3	1	2
1203726	63	1	5	1	1	2	1	2	2	2	0	0	0	0	87	0	0	3	1	1	1
1203887	69	2	5	1	1	2	1	2	2	1	0	0	1	1	28	1	1	3	1	3	3
1203976	87	2	7	1	1	1	1	3	2	1	0	0	0	0	21	1	1	3	5	1	2
1204208	59	1	4	2	1	1	1	2	2	2	0	0	0	0	45	0	0	3	1	1	1
1204239	72	2	6	2	1	2	1	2	2	2	0	0	0	0	89	0	1	3	2	1	2
1204397	63	1	5	2	1	2	1	3	2	1	1	0	0	0	13	1	1	3	6	3	3
1204854	62	1	5	1	1	2	1	3	2	1	0	0	0	0	90	0	0	3	3	1	2
1204943	57	1	4	1	1	4	1	2	2	2	0	0	0	0	101	0	0	1	1	1	1
1205059	63	1	5	1	1	2	1	2	2	2	0	0	0	0	102	0	0	1	1	1	1
1205090	42	1	3	1	1	4	1	2	2	1	0	0	0	0	86	0	0	4	1	1	2
1205110	73	2	6	2	1	2	1	4	1	2	0	0	0	0	89	0	0	3	2	1	2
1205156	76	2	6	2	1	1	1	2	2	1	0	0	1	0	22	1	1	4	2	2	3
1205159	70	2	5	2	1	2	1	2	2	2	0	0	0	0	90	0	1	3	1	1	2
1205206	77	2	6	2	1	2	1	3	2	1	0	0	0	0	8	1	0	5	6	3	3
1205323	68	2	5	1	1	1	1	4	2	2	0	0	0	0	89	0	0	2	1	1	1
1205585	82	2	7	2	1	2	1	3	2	2	0	0	0	0	15	1	0	3	2	1	2
1205594	59	1	4	2	3	1	1	2	2	1	0	0	0	1	56	1	1	5	5	2	3
1205595	70	2	5	1	2	1	1	2	2	1	0	0	0	0	89	0	1	3	2	1	2
1205663	65	2	5	2	1	1	1	3	2	2	0	0	0	0	94	0	0	3	1	1	1
1206289	67	2	5	2	3	2	1	2	2	2	0	0	0	0	101	0	1	1	1	1	1
1206309	59	1	4	2	3	1	1	2	2	2	0	0	0	0	89	0	0	3	2	1	2
1206596	63	1	5	1	1	2	1	2	2	1	0	0	0	0	91	0	0	3	4	1	2
1206717	55	1	4	1	1	2	1	2	2	1	0	0	0	0	88	0	0	2	3	1	2
1206953	75	2	6	1	3	1	1	2	2	1	0	0	1	0	7	1	0	5	6	2	3
1207005	48	1	3	2	3	1	1	2	2	1	0	0	0	0	93	0	1	3	3	1	2
1207097	64	1	5	1	1	2	1	2	2	2	0	0	0	0	92	0	0	1	1	1	1
1207123	53	1	4	2	3	2	1	3	2	1	0	0	0	0	91	0	0	3	2	1	2
1207124	64	1	5	2	1	3	2	2	2	1	0	0	0	0	24	1	1	5	2	1	2
1207420	52	1	4	2	1	2	1	2	2	1	0	0	0	0	89	0	0	3	2	1	2
1207425	60	1	4	2	1	4	1	2	2	2	0	0	0	0	89	0	0	3	1	1	1
1207807	88	2	7	2	1	1	1	2	2	2	0	0	0	0	45	1	0	4	5	1	2
1208309	75	2	6	2	1	4	1	2	2	2	0	0	0	0	88	0	0	1	1	1	1
1208568	46	1	3	1	3	2	1	2	2	1	0	0	0	0	24	1	0	3	2	2	3
1208701	72	2	6	2	1	2	1	4	2	2	0	0	0	0	92	0	0	3	1	1	1
1208918	68	2	5	2	1	4	1	4	2	1	0	0	0	0	89	0	1	3	2	1	2
1208918	68	2	5	2	1	2	2	2	2	1	0	0	0	0	89	0	1	1	2	1	2
1208961	59	1	4	2	1	2	1	2	2	1	0	0	1	0	8	0	1	3	3	2	3
1209571	67	2	5	2	3	1	1	2	2	1	0	0	0	0	89	0	0	2	3	1	2
1209706	61	1	5	1	2	1	1	2	2	1	0	0	1	0	16	1	1	3	1	2	3
1209715	84	2	7	1	2	3	1	2	2	2	0	0	0	0	92	0	0	3	1	1	2
1209768	64	1	5	1	3	4	1	2	2	2	0	0	0	0	91	0	0	3	1	1	2
1209785	60	1	4	2	1	1	2	3	2	1	0	0	0	0	16	1	0	5	6	1	2
1209815	62	1	5	2	1	2	1	2	2	1	0	0	0	0	89	0	0	3	3	1	2
1210505	83	2	7	2	1	1	2	2	2	2	0	0	0	0	7	1	1	3	5	1	2
1210519	46	1	3	1	3	2	1	3	2	1	0	0	0	0	89	0	0	3	5	1	2
1210611	79	2	6	2	3	3	1	2	2	1	0	0	0	0	82	0	1	3	1	2	3
1210953	73	2	6	1	1	4	1	2	2	1	0	0	0	0	89	0	0	3	3	1	2
1211078	53	1	4	1	1	4	1	2	2	1	0	0	0	0	87	1	0	3	3	1	2
1211232	81	2	7	1	1	1	2	2	2	2	0	0	0	0	87	0	0	2	1	1	1
1211920	79	2	6	2	1	2	1	3	2	2	0	0	0	0	88	0	0	3	1	1	1
1211947	72	2	6	2	1	2	1	3	2	1	0	0	0	0	89	0	0	2	3	1	2
1211949	84	2	7	1	1	2	2	2	2	1	0	0	0	0	9	1	0	4	6	1	2
1212297	71	2	6	1	1	4	1	2	2	1	0	0	0	0	92	0	0	3	1	1	1
1212398	84	2	7	2	1	1	1	3	1	2	0	0	0	0	7	1	1	5	2	1	2
1212873	69	2	5	2	1	4	1	2	2	1	0	0	1	1	64	1	1	5	5	3	3
1213772	62	1	5	1	1	3	1	2	2	1	0	0	1	0	18	1	1	4	6	2	3
1213773	53	1	4	2	1	2	1	2	2	2	0	0	0	0	69	0	0	3	1	1	1
1213904	76	2	6	2	1	1	1	3	2	1	0	0	0	0	39	0	1	3	3	1	2
1214210	60	1	4	2	2	1	1	2	2	1	0	0	1	0	42	1	1	4	6	2	3
1214448	88	2	7	2	3	1	1	2	2	2	0	0	0	0	11	1	1	4	5	1	2
1214498	78	2	6	2	1	1	1	2	2	2	0	0	0	0	89	0	0	2	1	1	1
1214588	75	2	6	1	1	1	1	3	2	2	0	0	1	0	2	1	1	3	1	2	3
1214797	89	2	7	2	1	1	1	3	2	2	0	0	0	0	11	1	1	5	3	1	2
1214822	53	1	4	1	3	4	1	2	2	1	0	0	0	0	36	1	0	4	1	1	2
1214838	56	1	4	1	2	1	1	2	2	2	0	0	0	0	88	0	1	3	1	1	1
1215427	60	1	4	1	1	2	1	2	2	2	0	0	0	0	86	0	0	1	1	1	1
1215500	55	1	4	1	1	3	1	4	2	1	0	0	0	0	87	0	0	4	1	1	2
1215725	51	1	4	1	2	2	1	3	2	2	0	0	1	0	3	1	1	3	5	2	3
1216041	67	2	5	2	1	1	1	2	2	2	0	0	0	0	88	0	0	2	1	1	1
1216236	78	2	6	1	1	1	1	2	2	2	0	0	0	0	88	0	0	3	1	1	1
1216771	66	2	5	2	1	4	1	2	2	2	0	0	0	0	87	0	0	3	1	1	1
1216979	59	1	4	2	3	1	1	2	2	2	0	0	0	0	86	0	0	3	1	1	1
1217076	61	1	5	2	1	4	1	2	2	1	0	0	0	0	87	0	0	2	3	1	2
1217231	70	2	5	2	1	4	2	2	2	2	0	0	0	0	91	0	0	1	1	1	1
1217235	51	1	4	2	1	4	1	3	2	2	0	0	0	0	88	0	1	3	3	1	2
1217337	44	1	3	1	3	3	1	2	2	2	0	0	0	0	87	0	0	1	1	1	1
1217366	76	2	6	1	3	4	1	3	2	2	0	0	0	0	87	0	0	3	1	1	1
1217376	83	2	7	2	3	2	1	2	2	2	0	0	0	0	88	0	0	1	1	1	1
1217697	74	2	6	1	1	2	1	2	2	2	0	0	0	0	89	0	0	1	1	1	1
1218179	59	1	4	2	1	1	1	3	2	1	0	0	0	0	87	0	1	2	3	1	2
1218362	52	1	4	1	3	3	1	2	2	1	0	0	0	0	20	1	1	5	5	1	2
1218528	70	2	5	2	3	2	1	2	2	2	0	0	0	0	80	0	1	3	1	1	1
1218536	88	2	7	2	1	1	1	2	2	2	0	0	0	0	86	0	1	3	1	1	1
1218725	64	1	5	2	1	2	1	2	2	2	0	0	0	0	86	0	0	3	1	1	1
1218953	70	2	5	1	3	1	1	2	2	2	0	0	0	0	80	0	0	1	1	1	1
1219000	63	1	5	2	2	2	1	1	2	2	0	0	0	0	84	0	0	1	1	1	1
1219003	85	2	7	2	2	1	1	2	2	2	0	0	0	0	15	1	0	2	2	1	2
1219254	78	2	6	1	1	1	1	2	2	2	0	0	0	0	89	0	0	2	1	1	1
1219386	85	2	7	2	1	4	1	3	2	2	1	0	0	1	5	1	1	3	6	3	3
1219386	85	2	7	2	1	4	1	1	2	2	0	0	0	0	5	1	1	1	1	1	1
1219387	60	1	4	2	3	4	1	2	1	1	0	0	0	0	14	1	0	3	1	1	1
1219493	75	2	6	2	1	1	1	2	2	2	0	0	0	0	88	0	0	2	1	1	1
1220053	67	2	5	2	1	2	2	1	2	1	0	0	0	0	87	0	0	1	3	1	2
1220111	79	2	6	2	1	3	1	2	2	2	0	0	0	0	11	1	1	3	1	1	1
1220319	88	2	7	2	1	1	1	2	2	2	0	0	0	0	84	0	0	4	3	1	2
1220990	50	1	3	1	1	1	1	3	2	1	0	0	0	0	57	1	0	3	6	1	2
1221027	64	1	5	2	2	4	1	2	2	2	0	0	0	0	85	0	0	3	1	1	1
1221143	57	1	4	2	1	2	1	3	2	1	0	0	0	0	80	0	1	3	2	1	2
1221193	90	2	7	1	1	1	2	2	2	1	0	0	1	0	7	1	1	3	6	3	3
1221333	71	2	6	2	1	1	1	2	2	1	0	0	0	0	84	0	1	3	3	1	2
1221617	84	2	7	1	1	2	1	2	2	2	0	0	0	0	86	0	1	3	1	1	1
1221617	85	2	7	1	1	4	1	2	2	2	0	0	0	0	68	0	0	3	1	1	1
1222560	73	2	6	2	3	1	1	2	2	2	0	0	0	0	85	0	1	3	1	1	1
1222629	82	2	7	2	1	1	1	2	2	2	0	0	0	0	18	1	1	3	6	1	2
1222837	64	1	5	2	3	4	1	1	2	2	0	0	0	0	82	0	0	1	1	1	1
1222918	51	1	4	1	1	2	1	2	2	2	0	0	0	0	85	0	0	3	1	1	2
1222932	84	2	7	2	3	2	1	2	2	2	0	0	0	0	48	0	0	3	1	1	2
1222973	64	1	5	1	1	1	2	2	2	1	0	0	0	0	88	0	0	2	2	1	2
1223076	80	2	6	2	1	2	1	2	2	2	0	0	0	0	86	0	0	2	1	1	1
1224212	72	2	6	2	1	1	1	2	2	2	0	0	0	0	84	0	0	2	1	1	1
1224310	46	1	3	1	1	1	1	3	2	1	0	0	0	0	39	1	0	4	6	1	2
1224646	63	1	5	1	1	3	1	3	2	1	0	0	0	0	87	0	0	3	3	1	2
1224863	72	2	6	1	1	1	1	1	2	2	0	0	0	0	85	0	1	1	1	1	1
1225037	91	2	8	2	1	2	1	3	2	2	0	0	0	0	85	0	1	3	2	1	2
1225690	69	2	5	2	1	1	1	4	1	1	0	0	0	0	4	1	0	3	3	1	2
1226024	61	1	5	1	1	4	1	2	2	2	0	0	0	0	89	0	0	3	1	1	2
1226043	75	2	6	2	1	1	1	3	2	1	0	0	0	0	23	0	1	3	6	1	2
1226060	79	2	6	2	1	1	2	2	2	2	0	0	0	0	81	0	1	3	1	1	2
1226372	88	2	7	1	1	1	1	2	2	2	0	0	0	0	43	1	1	4	1	1	2
1226821	71	2	6	2	1	4	1	3	2	2	0	0	0	0	84	0	0	3	1	1	2
1227139	65	2	5	1	1	2	1	2	2	1	0	0	0	0	42	1	0	3	1	1	2
1227214	67	2	5	2	1	2	1	2	2	2	0	0	0	0	86	0	0	3	1	1	2
1227290	85	2	7	2	1	2	2	2	2	2	0	0	0	0	76	0	0	2	1	1	1
1227294	83	2	7	1	1	1	1	2	2	2	0	0	0	0	18	1	1	2	2	1	2
1227324	66	2	5	2	3	1	1	2	2	1	0	0	0	0	81	0	0	4	2	1	2
1227654	69	2	5	2	1	4	1	2	2	1	0	0	0	0	82	0	0	3	3	1	2
1227710	57	1	4	2	1	2	1	4	2	2	0	0	0	0	97	0	0	1	1	1	1
1228826	78	2	6	1	1	3	1	3	2	1	0	0	0	0	9	1	0	5	1	3	3
1228960	58	1	4	1	1	2	1	2	2	2	0	0	0	0	88	0	0	1	1	1	1
1229361	60	1	4	1	2	2	1	2	2	2	0	0	0	0	86	0	0	3	1	1	2
1229385	71	2	6	2	1	1	1	2	2	2	0	0	0	0	85	0	0	1	1	1	1
1229406	72	2	6	1	2	2	1	2	2	2	0	0	0	0	87	0	1	1	1	1	1
1229507	81	2	7	1	1	2	1	2	2	1	0	0	1	1	15	1	1	5	5	3	3
1229818	86	2	7	2	1	2	1	2	2	1	0	0	0	0	84	0	0	3	5	1	2
1229876	50	1	3	2	3	2	1	2	2	1	0	0	0	0	87	0	0	3	3	1	2
1230041	70	2	5	1	1	2	1	2	2	2	0	0	0	0	93	0	0	3	1	1	2
1230268	64	1	5	2	2	1	1	1	2	2	0	0	0	0	88	0	0	1	1	1	1
1230314	74	2	6	2	1	1	1	2	2	2	0	0	0	0	84	0	1	3	1	1	1
1230332	56	1	4	2	1	3	2	1	2	1	0	0	0	0	83	0	0	2	2	1	2
1230351	50	1	3	1	1	1	1	2	2	2	0	0	0	0	77	0	0	2	1	1	1
1230716	50	1	3	1	1	4	1	3	2	1	0	0	0	0	15	1	0	4	1	3	3
1230740	53	1	4	1	1	1	1	3	2	1	0	0	0	0	82	0	1	5	5	1	3
1231092	81	2	7	2	3	2	1	3	2	2	0	0	0	0	74	0	0	3	1	1	1
1231095	77	2	6	1	1	2	1	2	2	2	0	0	0	0	83	0	0	3	1	1	1
1231155	69	2	5	1	1	3	1	2	2	2	0	0	0	0	81	0	0	2	1	1	1
1231275	71	2	6	2	3	2	1	2	2	2	0	0	0	0	87	0	0	1	1	1	1
1231390	82	2	7	2	1	2	2	2	2	2	0	0	0	0	45	1	0	3	1	1	2
1231632	57	1	4	2	2	4	1	2	2	1	0	0	0	0	15	1	0	2	5	1	2
1231637	73	2	6	1	3	4	1	3	2	1	0	0	0	0	82	0	0	4	6	1	2
1232052	71	2	6	2	1	3	1	1	2	1	0	0	0	0	84	0	1	3	2	1	2
1232343	66	2	5	2	1	1	1	3	2	2	0	0	0	0	80	0	1	3	1	1	1
1232444	78	2	6	2	1	4	1	3	2	2	0	0	0	0	83	0	0	5	1	1	2
1232729	73	2	6	1	2	1	1	2	2	2	0	0	1	0	10	1	1	5	2	2	3
1232769	77	2	6	1	3	3	1	2	2	1	0	0	0	0	45	0	1	3	5	1	2
1232778	65	2	5	1	3	2	1	2	2	1	0	0	0	0	82	0	0	3	5	1	2
1232837	72	2	6	1	3	3	1	2	2	1	0	0	0	0	83	0	0	2	2	1	2
1232860	78	2	6	2	1	2	1	3	2	2	0	0	0	0	82	0	0	3	1	1	1
1232971	72	2	6	2	1	1	1	2	2	2	0	0	0	0	86	0	0	3	1	1	1
1232975	67	2	5	2	1	1	1	2	2	1	0	0	1	0	87	0	0	4	2	2	3
1233162	62	1	5	2	1	1	1	3	2	2	0	0	0	0	58	0	0	3	1	1	2
1233203	69	2	5	1	1	2	1	2	2	1	0	0	1	0	31	1	0	4	2	2	3
1233254	81	2	7	2	1	1	1	2	2	2	0	0	0	0	79	0	1	1	1	1	1
1233257	57	1	4	2	3	1	1	4	2	2	0	0	0	0	85	0	0	2	1	1	1
1233411	59	1	4	2	1	3	1	2	2	2	0	0	0	0	84	0	0	1	1	1	1
1233606	71	2	6	1	1	1	1	2	2	1	0	0	0	0	10	1	0	5	2	1	2
1233611	70	2	5	1	1	1	1	2	2	1	0	0	0	0	9	1	0	3	3	1	2
1234169	89	2	7	2	1	2	2	2	2	2	0	0	0	0	30	0	0	2	1	1	1
1234353	58	1	4	2	1	1	2	3	2	1	0	0	0	0	86	0	1	5	1	1	2
1234563	72	2	6	2	1	1	1	2	2	2	0	0	0	0	82	0	1	3	1	1	1
1234586	78	2	6	2	1	1	1	3	2	2	0	0	0	0	56	0	0	3	1	1	1
1234696	71	2	6	1	1	2	1	3	2	2	0	0	0	0	82	0	1	3	1	1	1
1234752	60	1	4	2	1	1	1	3	2	2	0	0	1	1	8	1	1	5	1	3	3
1235376	84	2	7	2	1	2	1	2	2	2	0	0	0	0	86	0	1	3	1	1	2
1235710	65	2	5	2	1	3	1	2	1	2	0	0	0	0	86	0	0	1	1	1	1
1235713	72	2	6	2	1	1	1	2	2	2	0	0	0	0	86	0	0	2	1	1	1
1235872	68	2	5	1	1	2	1	2	2	1	0	0	0	0	81	0	0	3	3	1	2
1236212	61	1	5	2	1	1	1	2	2	2	0	0	0	0	81	0	1	3	1	1	1
1236239	48	1	3	2	3	2	1	2	2	2	0	0	0	0	71	0	0	3	1	1	1
1236247	66	2	5	2	3	1	2	4	2	1	0	0	0	0	18	1	1	4	2	1	2
1236581	54	1	4	2	3	1	1	2	2	2	0	0	0	0	79	0	0	1	1	1	1
1236766	84	2	7	2	1	1	1	2	2	2	0	0	0	0	79	0	0	3	1	1	1
1237116	60	1	4	2	1	2	1	1	2	2	0	0	0	0	85	0	0	2	1	1	1
1237177	42	1	3	2	1	4	1	1	2	2	0	0	0	0	95	0	0	2	1	1	1
1237556	68	2	5	2	1	4	1	3	2	2	0	0	1	0	4	1	1	5	6	2	3
1237853	67	2	5	2	2	3	1	2	2	2	0	0	0	0	79	0	0	3	1	1	2
1238228	64	1	5	2	2	2	1	2	2	1	0	0	0	0	81	0	1	3	3	1	2
1238325	69	2	5	2	3	1	1	2	2	2	0	0	0	0	80	0	0	3	1	1	1
1238674	91	2	8	2	1	2	1	2	2	2	0	0	0	0	64	1	1	2	1	1	1
1238730	57	1	4	2	1	2	1	2	2	1	0	0	0	0	37	1	1	3	6	1	2
1239089	43	1	3	1	3	1	1	2	2	2	0	0	0	0	82	0	1	3	1	1	1
1239106	66	2	5	2	1	1	1	3	2	1	0	0	0	0	15	1	1	4	5	1	2
1239543	74	2	6	1	2	2	1	2	2	1	0	0	0	0	81	0	0	3	2	1	2
1240132	84	2	7	2	1	1	1	2	2	2	0	0	0	0	74	0	0	3	1	1	1
1240143	50	1	3	1	1	1	1	1	2	2	0	0	0	0	81	0	0	2	1	1	1
1240206	78	2	6	2	1	2	1	2	2	1	0	0	0	0	86	0	1	3	3	1	2
1240781	65	2	5	1	1	1	1	2	2	1	0	0	0	0	85	0	0	3	2	1	2
1240961	50	1	3	2	3	1	1	2	2	2	0	0	1	1	3	1	1	3	6	3	3
1241135	70	2	5	1	2	4	1	2	2	2	0	0	0	0	80	0	0	3	1	1	1
1241205	74	2	6	2	1	4	1	2	2	2	0	0	0	0	84	0	1	3	1	1	1
1241440	58	1	4	1	1	1	1	2	2	2	0	0	0	0	71	0	1	4	1	1	2
1241626	83	2	7	2	3	2	1	2	2	2	0	0	0	0	80	0	0	3	1	1	1
1241910	57	1	4	1	3	3	1	3	2	1	0	0	0	0	15	1	1	4	6	3	3
1242022	78	2	6	2	1	4	1	2	2	2	0	0	0	0	77	0	0	4	3	1	2
1242063	73	2	6	1	2	3	1	2	2	2	0	0	0	0	78	0	0	3	2	1	2
1242314	50	1	3	1	3	3	1	3	2	1	0	0	0	0	81	0	1	5	6	1	2
1242786	73	2	6	2	1	2	1	2	2	2	0	0	0	0	37	0	1	3	1	1	2
1242866	48	1	3	2	1	4	1	3	2	1	0	0	1	0	9	1	1	5	6	2	3
1243013	71	2	6	1	3	2	1	1	2	2	0	0	0	0	82	0	0	3	1	1	2
1243318	53	1	4	2	2	2	1	2	2	2	0	0	0	0	76	0	1	3	1	1	1
1243419	32	1	2	1	1	3	1	2	2	1	0	0	0	0	13	1	0	4	1	3	3
1243445	80	2	6	2	1	1	1	3	2	2	0	0	1	0	4	1	1	4	5	2	3
1243694	36	1	2	1	3	4	2	2	2	1	0	0	0	0	80	0	1	5	5	2	3
1243849	52	1	4	2	3	3	1	1	2	2	0	0	0	0	79	0	0	1	1	1	1
1243884	64	1	5	1	1	4	1	2	2	2	0	0	0	0	79	0	0	3	1	1	2
1244016	86	2	7	2	1	1	1	2	2	2	0	0	0	0	41	1	1	3	1	1	1
1244185	78	2	6	1	1	2	1	3	2	2	0	0	0	0	4	1	0	3	1	1	1
1244241	86	2	7	1	1	2	1	2	2	2	0	0	0	0	80	0	0	2	1	1	1
1244388	89	2	7	1	1	4	1	2	2	2	0	0	1	0	2	1	1	2	1	2	3
1244433	58	1	4	2	3	1	1	2	2	2	0	0	0	0	78	0	0	2	1	1	1
1244611	66	2	5	1	1	1	1	2	2	1	0	0	1	0	25	1	1	3	6	2	3
1244713	81	2	7	1	1	2	1	2	2	1	0	0	0	0	71	1	0	3	5	1	2
1244885	78	2	6	1	1	2	1	2	2	1	0	0	0	0	80	0	0	3	5	1	2
1244918	70	2	5	2	1	1	1	2	2	1	0	0	0	0	83	0	0	3	1	1	1
1245008	46	1	3	1	1	1	2	2	2	2	0	0	0	0	75	0	1	3	1	1	1
1245159	65	2	5	1	1	1	1	2	2	1	0	0	1	0	22	1	1	4	6	3	3
1245267	37	1	2	1	1	4	1	3	2	2	0	0	0	0	80	0	0	4	3	1	2
1245777	45	1	3	1	3	1	1	2	2	2	0	0	0	0	82	0	0	2	1	1	1
1245826	74	2	6	2	1	1	1	2	2	2	0	0	0	0	8	1	0	4	3	1	2
1245876	81	2	7	1	1	2	1	2	2	2	0	0	0	0	24	1	0	3	1	1	2
1245888	68	2	5	2	1	2	1	2	2	2	0	0	0	0	80	0	1	3	1	1	2
1246092	73	2	6	2	1	2	1	2	2	2	0	0	0	0	82	0	0	3	1	1	1
1246187	79	2	6	1	1	2	1	2	2	2	0	0	0	0	53	0	0	3	1	1	1
1246209	38	1	2	1	2	1	1	2	2	1	0	0	0	0	79	0	1	5	1	1	2
1246411	50	1	3	1	1	4	1	2	2	2	0	0	0	0	73	0	0	3	1	1	1
1246656	73	2	6	1	1	4	1	2	2	2	0	0	0	0	82	0	0	1	1	1	1
1246818	52	1	4	1	1	1	1	2	2	2	0	0	0	0	78	0	0	3	1	1	1
1246818	55	1	4	1	1	2	1	2	2	1	0	0	0	0	41	0	0	3	1	3	3
1246827	54	1	4	2	3	2	1	2	2	1	0	0	0	0	71	0	1	3	3	1	2
1246972	50	1	3	1	2	3	1	3	2	2	0	0	1	0	1	1	1	3	5	2	3
1247275	78	2	6	2	1	1	1	2	2	1	0	0	0	1	46	1	1	3	2	2	3
1247649	51	1	4	2	1	2	1	2	2	2	0	0	0	0	84	0	0	2	1	1	1
1247759	65	2	5	2	1	1	1	2	2	1	0	0	0	0	79	0	0	3	3	1	2
1247808	49	1	3	1	2	1	1	2	2	1	0	0	0	0	79	0	0	2	6	1	2
1247814	31	1	2	2	3	3	1	2	2	1	0	0	0	0	77	0	0	5	1	1	2
1248086	80	2	6	2	1	4	1	2	2	1	0	0	0	0	4	1	1	3	6	1	2
1248135	71	2	6	2	3	1	1	2	2	2	0	0	0	0	48	0	0	2	1	1	1
1248322	80	2	6	2	1	1	1	1	2	2	0	0	0	0	79	0	0	2	1	1	1
1248427	85	2	7	2	1	2	1	3	2	2	0	0	0	0	77	0	0	3	3	1	2
1248430	61	1	5	1	1	1	1	2	2	2	0	0	0	0	71	0	0	3	1	1	1
1248859	70	2	5	1	1	2	1	3	2	1	0	0	0	0	83	0	0	3	3	1	2
1249317	57	1	4	1	3	4	1	2	2	2	0	0	0	0	77	0	1	3	1	1	1
1249417	35	1	2	2	3	2	1	3	2	2	0	0	0	0	39	0	0	3	1	1	1
1249488	65	2	5	2	1	4	1	2	2	1	0	0	0	0	83	0	0	1	2	1	2
1249656	79	2	6	2	1	1	1	2	2	1	0	0	0	0	75	0	0	3	5	1	2
1249872	92	2	8	2	2	3	1	2	2	2	0	0	0	0	24	1	1	3	1	1	2
1249886	71	2	6	2	1	1	1	2	2	1	0	0	0	0	78	0	0	3	2	1	2
1249967	71	2	6	1	2	2	1	2	2	1	0	0	0	0	76	1	1	3	5	1	2
1250204	70	2	5	1	1	1	1	2	2	1	0	0	0	0	76	0	1	3	3	1	2
1250545	74	2	6	2	3	2	1	3	2	2	0	0	0	0	37	0	1	3	1	1	2
1250675	84	2	7	1	1	1	1	2	2	2	0	0	0	0	79	0	0	3	1	1	1
1250820	75	2	6	2	1	4	1	3	2	1	0	0	0	0	16	1	1	3	2	1	2
1251038	69	2	5	2	3	2	1	4	2	2	0	0	0	0	73	0	0	1	5	1	2
1251064	77	2	6	2	1	2	1	2	2	2	0	0	0	0	78	0	0	2	1	1	1
1251219	55	1	4	1	1	4	1	2	2	2	0	0	0	0	79	0	1	2	1	1	1
1251720	83	2	7	1	1	1	1	2	2	1	0	0	0	0	6	1	0	3	3	1	2
1251905	81	2	7	2	1	4	1	3	2	1	0	0	0	0	78	0	0	3	5	1	2
1252279	68	2	5	2	1	1	1	2	2	2	0	0	0	0	76	0	1	2	1	1	1
1252654	49	1	3	1	3	1	1	3	2	1	0	0	0	0	76	0	0	5	3	1	2
1252791	80	2	6	2	3	2	1	4	2	1	0	0	1	0	70	0	0	4	6	3	3
1252989	52	1	4	2	3	4	1	2	2	2	0	0	0	0	80	0	1	3	1	1	1
1252997	51	1	4	2	2	4	1	2	2	1	0	0	0	0	62	1	1	3	5	1	2
1253331	81	2	7	1	3	1	1	2	2	1	0	0	1	0	33	1	1	4	3	2	3
1253558	84	2	7	2	1	1	1	2	2	2	0	0	0	0	78	0	1	3	1	1	2
1253602	52	1	4	1	1	1	2	2	2	1	0	0	0	0	21	1	0	4	5	1	2
1253625	50	1	3	1	1	1	1	2	2	2	0	1	1	1	4	0	1	3	1	3	3
1253655	74	2	6	2	1	3	1	2	2	2	0	0	0	0	71	0	0	2	1	1	1
1253658	56	1	4	1	4	4	1	2	2	1	0	0	1	0	12	1	1	4	3	2	3
1253736	66	2	5	1	1	4	1	2	2	2	0	0	0	0	26	0	0	2	1	1	1
1253996	70	2	5	2	1	1	1	3	2	1	0	0	1	0	76	0	1	3	3	2	3
1254545	47	1	3	2	1	1	2	3	2	1	0	0	0	0	75	0	1	3	2	1	2
1254634	81	2	7	1	1	3	1	1	2	1	0	0	0	0	76	0	0	1	3	1	2
1254685	57	1	4	2	1	3	1	2	2	2	0	0	0	0	74	0	1	3	1	1	1
1254819	47	1	3	1	1	1	1	2	2	1	0	0	0	0	75	0	0	3	3	1	2
1254819	47	1	3	1	1	2	1	2	2	2	0	0	0	0	75	0	0	3	3	1	2
1254956	72	2	6	2	2	1	1	3	2	2	0	0	0	0	75	0	0	3	1	1	2
1256020	61	1	5	2	3	2	1	2	2	2	0	0	0	0	48	1	0	2	1	1	1
1256099	51	1	4	2	1	1	1	3	2	2	0	0	0	0	76	0	0	2	1	1	1
1256101	63	1	5	2	3	2	1	3	2	2	0	0	0	0	76	0	0	3	1	1	1
1256132	78	2	6	1	3	2	1	2	2	2	0	0	1	0	16	1	1	3	3	2	3
1256155	70	2	5	2	1	3	1	2	2	2	0	0	0	0	79	0	0	2	1	1	1
1256263	63	1	5	2	1	1	1	2	2	1	0	0	1	0	27	1	1	3	3	2	3
1256266	58	1	4	2	1	1	1	3	2	1	0	0	0	0	79	0	1	3	6	1	2
1256507	95	2	8	1	1	1	2	1	2	2	0	0	0	0	1	1	0	3	5	1	2
1256514	75	2	6	1	1	4	2	3	2	2	0	0	0	0	4	1	0	5	6	1	2
1256743	39	1	2	1	1	2	2	2	2	2	0	0	0	0	77	0	1	3	3	1	2
1257601	80	2	6	2	2	2	1	2	2	1	0	0	0	0	50	1	0	3	2	1	2
1257603	37	1	2	2	1	1	1	3	2	1	0	0	0	0	75	0	0	5	3	3	3
1257631	65	2	5	2	1	1	2	3	2	1	0	0	0	0	74	0	1	5	2	1	2
1258047	52	1	4	1	1	4	1	3	2	1	0	0	0	0	78	0	0	3	1	1	1
1258086	64	1	5	1	1	4	1	2	2	2	0	0	0	0	78	0	1	1	1	1	1
1258258	74	2	6	2	1	2	2	2	2	2	0	0	0	0	75	0	0	1	1	1	1
1258318	80	2	6	1	1	1	1	2	2	2	0	0	0	0	77	0	1	3	2	1	2
1258498	82	2	7	1	1	3	2	2	2	1	0	0	1	0	52	1	1	3	2	2	3
1258527	60	1	4	1	3	4	1	2	2	1	0	0	0	0	77	0	1	3	2	1	2
1258590	75	2	6	2	3	1	1	2	2	2	0	0	0	0	75	0	1	2	1	1	1
1258652	70	2	5	2	1	1	2	4	2	2	0	0	0	0	76	0	1	3	1	1	2
1259123	53	1	4	2	3	2	1	2	2	1	0	0	0	0	73	0	1	3	3	1	2
1259151	41	1	3	2	2	2	1	2	2	1	0	0	0	0	31	1	1	3	5	2	3
1259483	30	1	1	1	1	3	1	3	2	2	0	0	0	0	68	0	0	3	1	1	2
1259486	73	2	6	2	1	1	1	3	2	1	0	0	0	0	12	1	1	3	6	2	3
1259519	81	2	7	1	1	2	1	2	2	1	0	0	1	0	39	1	1	3	6	3	3
1259730	56	1	4	1	3	1	1	2	2	2	0	0	0	0	75	0	0	2	1	1	1
1259775	56	1	4	1	2	3	1	1	2	2	0	0	0	0	73	0	0	2	1	1	1
1259986	59	1	4	2	3	3	1	2	2	2	0	0	0	0	72	0	1	3	1	1	1
1260105	48	1	3	2	3	1	1	2	2	2	0	0	0	0	67	0	0	1	1	1	1
1260205	49	1	3	2	1	1	1	2	2	2	0	0	0	0	70	0	0	3	1	1	1
1260271	65	2	5	1	1	2	1	2	2	2	0	0	0	0	74	0	0	3	1	1	2
1260278	68	2	5	2	1	2	1	2	2	1	0	0	0	0	74	0	0	3	3	1	2
1260390	58	1	4	2	1	2	1	2	2	2	0	0	0	0	74	0	0	2	1	1	1
1260411	47	1	3	2	3	4	2	2	2	1	0	0	0	0	73	0	1	3	1	1	2
1260431	64	1	5	1	3	2	1	2	2	2	0	0	0	0	78	0	0	3	1	1	1
1260433	62	1	5	2	1	1	1	2	2	2	0	0	1	0	48	1	1	3	6	2	3
1260451	84	2	7	1	1	1	1	2	2	2	0	0	0	0	38	1	0	3	4	1	2
1260913	51	1	4	1	1	2	1	2	2	2	0	0	0	0	80	0	0	1	1	1	1
1260914	84	2	7	1	1	3	1	2	2	2	0	0	0	0	13	1	0	3	1	1	2
1260934	92	2	8	1	1	1	1	3	2	2	0	0	0	0	76	0	1	3	1	1	1
1261129	92	2	8	2	1	3	1	3	2	2	0	0	0	0	3	1	1	4	2	1	2
1261883	55	1	4	1	2	4	1	2	2	2	0	0	0	0	75	0	1	3	1	1	1
1261901	74	2	6	1	1	1	1	1	2	1	0	0	0	0	73	0	0	1	2	1	2
1261993	55	1	4	1	1	1	1	2	2	1	0	0	0	0	78	0	0	3	3	1	2
1262247	86	2	7	2	2	3	1	2	2	2	0	0	0	0	70	0	1	2	2	1	2
1262323	71	2	6	1	1	1	1	2	2	1	0	0	1	0	17	1	1	5	6	2	3
1262557	60	1	4	1	1	1	1	3	2	1	0	0	0	0	19	1	1	4	6	1	2
1262632	85	2	7	1	1	3	1	2	2	2	0	0	0	0	73	0	0	3	1	1	1
1263036	68	2	5	1	1	4	1	1	2	1	0	0	0	0	78	0	0	2	2	1	2
1263036	68	2	5	1	1	1	1	1	2	1	0	0	0	0	78	0	0	3	2	1	2
1263280	51	1	4	2	1	1	1	2	2	2	0	0	0	0	74	0	0	1	1	1	1
1263434	91	2	8	1	3	2	1	3	2	2	0	0	0	0	74	0	1	4	1	1	2
1263619	64	1	5	2	1	2	2	2	2	1	0	0	0	0	16	1	1	4	1	3	3
1263764	51	1	4	1	1	1	1	4	2	1	0	0	0	0	77	0	0	3	1	1	2
1263767	74	2	6	1	1	3	1	3	2	1	0	0	0	0	77	0	1	5	6	1	2
1263930	57	1	4	1	1	4	1	2	2	1	0	0	0	0	77	0	0	3	2	1	2
1264175	69	2	5	1	1	2	1	2	2	1	0	0	0	0	7	1	1	3	5	2	3
1264384	64	1	5	2	1	1	2	2	2	2	0	0	0	0	52	1	0	3	1	1	2
1264562	63	1	5	2	1	1	1	4	2	1	0	0	0	0	38	0	0	3	3	1	2
1264854	40	1	2	2	2	3	1	2	2	1	0	0	1	0	40	1	1	4	5	2	3
1264887	56	1	4	1	1	1	1	2	2	1	0	0	1	0	3	1	1	4	5	2	3
1265012	83	2	7	2	1	1	1	4	2	2	0	0	0	0	1	1	0	2	5	1	2
1265126	51	1	4	1	3	2	1	3	2	2	0	0	1	0	2	1	0	3	6	3	3
1265547	67	2	5	1	3	2	1	3	2	1	0	0	0	0	6	1	1	3	6	1	2
1265779	43	1	3	2	2	2	1	2	2	1	0	0	0	0	73	0	0	3	3	1	2
1265840	71	2	6	2	1	1	1	2	2	2	0	0	0	0	77	0	0	3	1	1	1
1265874	78	2	6	1	1	2	1	2	2	2	0	0	0	0	74	0	0	3	1	1	1
1265985	49	1	3	1	1	1	1	2	2	2	0	0	0	0	28	1	1	4	5	1	2
1266009	45	1	3	1	3	3	1	3	2	1	0	0	0	0	72	0	0	4	6	2	3
1266454	56	1	4	1	2	2	1	2	2	1	0	0	0	0	75	0	0	3	2	1	2
1266607	65	2	5	1	1	1	1	2	2	1	0	0	0	0	77	0	0	3	6	1	2
1266784	85	2	7	1	1	2	1	2	2	2	0	0	0	0	72	0	1	3	2	1	2
1266847	69	2	5	2	1	4	1	2	2	2	0	0	0	0	74	0	0	3	1	1	2
1266996	43	1	3	1	1	2	1	2	2	1	0	0	0	0	74	0	0	3	2	1	2
1267186	67	2	5	1	3	1	1	2	2	2	0	0	0	0	17	1	1	3	5	1	2
1267188	63	1	5	1	1	2	1	3	2	1	0	0	0	0	30	1	1	3	3	1	2
1267267	74	2	6	2	3	2	1	3	2	2	0	0	0	0	51	1	1	3	5	1	2
1267400	68	2	5	1	3	2	1	2	2	2	0	0	0	0	74	0	0	2	1	1	1
1267574	66	2	5	1	1	1	1	2	2	2	0	0	0	0	72	0	0	2	1	1	1
1267626	74	2	6	2	1	2	1	1	2	2	0	0	0	0	73	0	0	3	1	1	1
1268067	44	1	3	2	1	2	1	2	2	2	0	0	0	0	72	0	1	3	1	1	1
1268077	50	1	3	1	1	1	1	4	2	1	0	0	0	0	17	1	1	4	6	1	2
1268209	85	2	7	2	3	2	1	2	2	2	0	0	0	0	73	0	0	2	2	1	2
1268352	81	2	7	1	3	1	1	2	2	2	0	0	0	0	73	0	0	2	1	1	1
1268372	73	2	6	2	1	1	1	2	2	2	0	0	0	0	73	0	0	1	1	1	1
1268384	64	1	5	1	3	3	1	2	2	2	0	0	0	0	63	0	0	2	1	1	1
1268427	65	2	5	1	3	2	1	3	2	1	0	0	0	0	18	0	1	5	1	1	2
1268549	69	2	5	1	1	2	1	2	2	1	0	0	1	0	60	1	1	2	3	2	3
1268638	65	2	5	2	2	1	1	3	2	1	0	0	0	0	11	1	0	4	6	3	3
1268895	49	1	3	1	1	1	1	2	2	1	0	0	0	0	73	0	0	3	6	1	2
1268954	62	1	5	1	1	1	1	1	2	1	0	0	0	0	72	0	0	4	1	1	2
1268964	49	1	3	1	3	3	2	2	2	2	0	0	0	0	22	0	0	3	1	1	1
1269045	63	1	5	1	3	4	1	2	2	2	0	0	0	0	10	1	0	4	1	1	2
1270044	56	1	4	1	3	3	2	2	2	2	0	0	0	0	74	0	0	3	1	1	1
1270067	74	2	6	2	1	1	1	2	2	1	0	0	1	0	13	1	1	4	2	2	3
1270308	35	1	2	1	1	1	1	3	2	1	0	0	0	0	73	0	0	5	2	1	2
1270486	38	1	2	2	1	2	1	4	2	1	0	0	1	0	46	1	1	3	2	2	3
1270854	65	2	5	1	3	3	1	2	2	2	0	0	0	0	72	0	1	2	1	1	1
1270965	69	2	5	1	1	2	1	2	2	2	0	0	0	0	17	1	1	2	1	1	1
1271115	94	2	8	2	1	1	1	2	2	2	0	0	0	0	39	1	1	5	6	1	2
1271534	50	1	3	2	2	1	1	3	2	1	0	0	0	0	73	0	1	3	3	1	2
1271551	82	2	7	1	1	4	1	3	2	2	0	0	0	0	74	0	0	2	1	1	1
1271635	59	1	4	1	2	4	1	2	2	2	0	0	0	0	72	0	1	5	1	1	2
1271729	67	2	5	1	3	1	1	3	2	1	0	0	0	0	74	0	0	4	1	1	2
1271927	83	2	7	2	2	1	1	2	2	2	0	0	1	0	48	1	0	2	1	2	3
1272285	74	2	6	1	3	2	1	4	2	1	0	0	1	0	79	0	1	3	2	2	3
1272756	72	2	6	2	1	1	2	2	2	1	0	0	0	0	71	0	0	2	2	1	2
1272767	79	2	6	2	1	4	1	2	2	1	0	0	0	0	11	1	0	3	5	1	2
1272982	64	1	5	2	2	1	1	4	2	2	0	0	0	0	2	1	1	5	6	3	3
1273005	57	1	4	2	1	2	1	3	2	1	0	0	0	0	73	0	0	5	3	1	3
1273116	77	2	6	2	1	2	1	4	2	2	0	0	1	0	1	1	1	4	6	2	3
1274072	80	2	6	2	1	1	1	4	2	2	0	0	0	0	13	1	1	3	1	1	1
1274118	59	1	4	1	1	4	1	2	2	2	0	0	0	0	71	0	0	3	1	1	2
1274265	64	1	5	1	2	1	1	3	2	2	0	0	0	0	71	0	0	3	5	1	2
1274341	62	1	5	1	3	2	1	2	2	2	0	0	0	0	31	0	0	3	1	1	1
1274419	85	2	7	1	1	1	1	2	2	2	0	0	0	0	71	0	0	3	1	1	2
1274475	66	2	5	2	1	1	1	2	2	1	0	0	0	0	40	1	0	3	2	1	2
1274484	44	1	3	1	1	1	1	1	2	1	0	0	0	0	31	1	1	3	6	2	3
1274581	72	2	6	1	3	1	1	2	2	1	0	0	0	0	69	0	1	5	3	1	2
1274627	60	1	4	2	2	1	1	2	2	1	0	0	0	0	65	0	1	3	3	1	2
1274663	42	1	3	1	1	4	1	2	2	2	0	0	0	0	71	0	0	3	1	1	1
1274737	71	2	6	1	3	3	1	2	2	1	0	0	0	0	71	0	0	4	2	1	2
1275398	70	2	5	1	1	1	1	2	2	1	0	0	1	0	22	1	1	3	2	3	3
1275422	86	2	7	2	1	1	2	3	2	1	0	0	0	0	70	0	1	3	3	1	2
1275449	53	1	4	2	1	1	1	4	2	1	0	0	0	0	42	1	1	3	5	1	2
1275490	85	2	7	1	1	2	1	3	2	1	0	0	1	1	19	1	1	4	1	3	3
1275594	65	2	5	1	1	3	1	3	2	1	0	0	0	0	71	0	0	3	3	1	2
1275760	72	2	6	2	1	4	1	3	2	2	0	0	0	0	69	0	0	1	1	1	1
1275795	67	2	5	1	1	4	1	3	2	1	0	0	1	1	11	1	1	4	6	3	3
1275848	76	2	6	2	3	1	1	2	2	1	0	0	0	0	71	0	1	3	2	1	2
1275958	78	2	6	2	1	1	1	2	2	1	0	0	1	0	71	0	1	3	1	3	3
1276284	77	2	6	1	1	2	1	2	2	2	0	0	0	0	27	1	1	3	1	2	3
1276285	66	2	5	1	1	3	1	1	2	2	0	0	0	0	71	0	1	3	1	1	1
1276587	54	1	4	1	2	3	1	2	2	1	0	0	0	0	71	0	1	3	5	1	2
1276832	84	2	7	2	1	2	2	2	2	2	0	0	0	0	73	0	1	1	1	1	1
1276900	55	1	4	2	3	2	1	2	2	1	0	0	0	0	69	0	0	3	5	1	2
1276968	67	2	5	2	1	1	1	2	2	1	0	0	0	0	12	1	0	5	6	2	3
1277167	79	2	6	1	1	2	1	4	2	2	0	0	0	0	71	0	0	3	2	1	2
1277566	87	2	7	1	1	1	1	2	2	1	0	0	1	0	67	1	1	4	2	2	3
1277611	79	2	6	1	3	2	1	1	2	2	0	0	0	0	70	0	0	2	1	1	1
1277689	73	2	6	2	1	3	1	2	2	1	0	0	0	0	16	1	1	4	2	1	2
1277763	66	2	5	2	3	3	1	1	2	2	0	0	0	0	70	0	0	1	1	1	1
1277820	60	1	4	2	3	4	1	2	2	2	0	0	0	0	70	0	0	3	1	1	1
1277860	76	2	6	2	1	4	1	4	2	1	0	0	0	0	70	0	0	3	1	1	2
1278121	65	2	5	1	1	1	1	2	2	2	0	0	0	0	70	0	1	3	3	1	2
1278183	68	2	5	1	1	1	1	3	2	1	0	0	0	0	9	1	1	3	3	1	2
1278415	69	2	5	2	1	2	1	2	2	2	0	0	0	0	73	0	0	1	1	1	1
1278690	88	2	7	2	1	2	1	3	2	2	0	0	0	0	69	0	0	3	1	1	1
1278809	57	1	4	2	2	2	1	2	2	2	0	0	0	0	69	0	0	3	1	1	1
1278827	50	1	3	2	3	3	1	3	2	1	0	0	0	0	17	1	0	4	5	1	2
1279475	83	2	7	2	1	3	1	2	2	2	0	0	0	0	69	0	0	2	1	1	1
1279612	65	2	5	2	1	2	2	2	2	1	0	0	0	0	70	0	0	3	3	1	2
1279626	63	1	5	1	3	1	1	4	2	1	0	0	0	0	71	0	1	2	2	1	2
1279647	63	1	5	2	2	1	1	2	2	2	0	0	0	0	71	0	0	1	1	1	1
1279652	70	2	5	2	3	2	1	3	2	2	0	0	0	0	69	0	0	3	1	1	1
1279774	77	2	6	1	1	1	1	2	2	2	0	0	0	0	64	0	1	3	1	1	2
1280195	70	2	5	1	2	4	1	2	2	2	0	0	0	0	51	1	0	2	1	1	1
1280286	51	1	4	1	2	2	1	3	2	2	0	0	0	0	70	0	1	3	2	1	2
1280357	75	2	6	2	1	1	1	3	2	1	0	0	0	0	69	0	1	3	2	1	2
1280458	47	1	3	2	2	2	2	2	2	2	0	0	0	0	68	0	0	3	1	1	1
1280623	75	2	6	1	1	2	1	2	2	1	0	0	0	0	69	0	0	3	2	1	2
1280877	69	2	5	1	1	2	1	2	2	2	0	0	0	0	69	0	0	2	1	1	1
1280955	47	1	3	2	1	2	2	2	2	1	0	0	0	0	45	1	0	3	3	1	2
1280956	75	2	6	2	1	1	1	1	2	2	0	0	0	0	68	0	0	3	1	1	1
1281209	83	2	7	1	3	1	1	3	2	1	0	0	0	0	35	1	0	3	5	1	2
1281272	66	2	5	2	2	2	2	2	2	1	0	0	0	0	68	0	0	1	2	1	2
1281475	60	1	4	2	1	1	1	2	2	1	0	0	0	0	70	0	0	5	1	1	2
1281480	85	2	7	2	3	2	1	2	2	2	0	0	0	0	70	0	0	3	1	1	2
1281519	89	2	7	1	1	4	1	2	2	1	0	0	0	0	19	1	1	5	6	2	3
1281568	88	2	7	2	1	1	1	2	2	2	0	0	0	0	68	0	0	1	1	1	1
1281577	76	2	6	1	1	2	1	2	2	1	0	0	0	0	69	1	1	3	5	1	2
1281656	68	2	5	1	1	4	1	2	2	2	0	0	0	0	68	0	0	3	1	1	2
1282492	63	1	5	2	1	3	1	3	2	1	0	0	0	0	68	0	0	3	5	1	2
1282523	50	1	3	2	1	4	1	2	2	1	0	0	0	0	66	0	0	2	4	1	2
1282572	82	2	7	2	1	2	1	2	2	2	0	0	0	0	66	0	1	3	1	1	1
1282640	66	2	5	1	1	2	1	2	2	1	0	0	0	0	64	0	0	1	3	1	2
1282724	67	2	5	1	1	4	1	2	2	2	0	0	0	0	15	1	0	3	1	1	1
1282854	66	2	5	1	1	1	2	2	2	2	0	0	0	0	69	0	1	5	1	1	2
1283012	68	2	5	2	1	1	2	2	2	2	0	0	0	0	64	0	0	3	1	1	2
1283329	29	1	1	1	3	3	2	2	2	1	0	0	0	0	19	1	1	4	5	3	3
1283442	79	2	6	2	2	1	2	2	2	2	0	0	0	0	69	0	1	2	1	1	1
1283470	38	1	2	1	1	2	1	3	2	1	0	0	0	0	66	0	0	4	3	1	2
1283691	86	2	7	1	1	2	1	2	2	2	0	0	0	0	69	0	0	3	1	1	1
1283735	68	2	5	2	3	4	1	2	2	2	0	0	0	0	68	0	0	2	1	1	1
1283821	72	2	6	1	1	4	1	2	2	2	0	0	0	0	68	0	1	3	1	1	2
1283949	73	2	6	2	1	1	2	2	2	2	0	0	0	0	68	0	0	1	1	1	1
1283973	92	2	8	2	1	1	1	2	2	2	0	0	0	0	38	0	0	1	1	1	1
1284141	57	1	4	1	2	1	1	2	2	2	0	0	0	0	67	0	1	2	1	1	1
1284370	61	1	5	1	1	1	1	2	2	2	0	0	0	0	67	0	1	3	1	1	1
1284643	69	2	5	1	1	1	1	2	2	2	0	0	0	0	68	0	1	4	1	1	2
1284707	64	1	5	2	1	2	1	2	2	2	0	0	0	0	68	0	0	2	1	1	1
1284768	77	2	6	1	1	1	2	2	2	2	0	0	0	0	68	0	0	4	1	1	2
1284846	77	2	6	1	1	2	1	2	2	2	0	0	0	0	68	0	0	3	1	1	1
1284999	69	2	5	2	1	1	1	1	2	2	0	0	0	0	60	0	0	1	1	1	1
1285054	84	2	7	2	1	1	2	2	2	2	0	0	0	0	67	0	1	3	1	1	1
1285060	90	2	7	2	1	1	1	4	2	2	0	0	0	0	3	1	1	3	6	1	2
1285140	84	2	7	1	1	1	2	2	2	2	0	0	0	0	67	0	0	4	1	1	2
1285190	64	1	5	1	2	1	1	2	2	2	0	0	0	0	68	0	0	3	1	1	1
1285341	47	1	3	1	1	4	1	2	2	2	0	0	0	0	68	0	0	2	1	1	1
1285341	48	1	3	1	1	1	1	2	2	2	0	0	0	0	62	0	0	2	1	1	1
1285703	54	1	4	1	1	4	1	2	2	2	0	0	0	0	68	0	0	3	1	1	2
1285741	68	2	5	1	3	2	1	2	2	2	0	0	0	0	68	0	0	1	1	1	1
1285762	68	2	5	1	1	4	1	2	2	2	0	0	0	0	68	0	0	2	1	1	1
1285989	62	1	5	1	3	1	1	2	2	1	0	0	0	0	42	0	0	2	5	1	2
1286065	62	1	5	1	2	1	1	2	2	2	0	0	0	0	68	0	1	2	1	1	1
1286265	59	1	4	2	1	2	1	2	2	2	0	0	0	0	64	0	1	2	1	1	1
1286661	63	1	5	2	3	3	1	2	2	2	0	0	0	0	57	0	0	1	1	1	1
1286724	56	1	4	2	3	1	1	3	2	1	0	0	0	0	67	0	0	3	3	1	2
1286763	66	2	5	2	1	2	1	2	2	1	0	0	0	0	70	0	0	1	3	1	2
1286782	54	1	4	1	1	2	1	2	2	1	0	0	0	0	16	1	1	3	2	1	2
1286836	76	2	6	1	1	1	1	2	2	2	0	0	0	0	44	1	1	2	5	1	2
1286864	78	2	6	2	1	1	2	2	2	2	0	0	0	0	67	0	0	3	1	1	1
1287086	65	2	5	2	2	2	1	2	2	2	0	0	0	0	69	0	0	2	1	1	1
1287133	82	2	7	2	3	2	2	3	2	2	0	0	0	0	62	0	1	3	1	1	1
1287371	48	1	3	1	1	2	1	2	2	1	0	0	0	0	67	0	0	3	6	1	2
1287662	36	1	2	1	3	2	1	3	2	2	0	0	0	0	66	0	0	2	1	1	1
1287801	71	2	6	1	3	2	1	1	2	2	0	0	0	0	68	0	0	1	1	1	1
1287826	62	1	5	2	1	4	1	2	2	2	0	0	0	0	16	0	0	3	3	1	2
1288312	66	2	5	2	1	1	1	2	2	1	0	0	0	0	67	0	1	3	2	1	2
1288537	62	1	5	2	3	2	1	2	2	1	0	0	0	0	62	0	0	3	3	1	2
1288724	90	2	7	2	1	1	1	3	2	2	0	0	0	0	6	1	0	4	6	1	2
1288746	73	2	6	2	1	2	1	1	2	1	0	0	0	0	56	0	0	1	2	1	2
1288873	59	1	4	1	3	2	1	4	2	1	0	0	1	0	22	1	1	3	6	2	3
1288879	70	2	5	1	1	1	1	4	2	2	0	0	0	0	10	1	0	3	2	1	2
1288890	62	1	5	1	1	3	1	2	2	2	0	0	0	0	11	0	1	4	1	1	2
1289052	64	1	5	2	1	1	2	2	2	1	0	0	0	0	15	1	1	4	6	1	2
1289074	86	2	7	2	1	3	1	2	2	1	0	0	1	0	20	1	1	4	6	2	3
1289160	85	2	7	2	3	1	2	2	2	2	0	0	0	0	66	0	0	3	1	1	1
1289165	63	1	5	1	1	2	1	2	2	2	0	0	0	0	65	0	1	2	1	1	1
1289219	82	2	7	2	1	4	2	2	2	2	0	0	0	0	35	1	1	2	1	1	1
1289329	86	2	7	2	1	1	2	2	2	2	0	0	0	0	69	0	0	3	1	1	1
1289659	51	1	4	1	2	1	1	2	2	1	0	0	0	0	65	0	0	3	2	1	2
1289679	70	2	5	2	1	4	2	3	2	1	0	0	0	0	8	1	1	3	6	1	2
1289718	57	1	4	2	1	2	1	2	2	2	0	0	0	0	66	0	0	1	1	1	1
1290082	80	2	6	2	1	1	1	3	2	1	0	0	0	0	67	0	1	3	3	1	2
1290103	86	2	7	2	3	4	1	3	2	2	0	0	0	0	66	0	1	3	5	1	2
1290188	77	2	6	2	1	4	1	3	2	2	0	0	0	0	33	0	1	5	2	1	2
1290200	63	1	5	2	3	4	1	2	2	1	0	0	1	0	33	1	1	3	2	2	3
1290233	59	1	4	1	1	3	1	2	2	1	0	0	1	0	2	1	1	4	3	2	3
1290324	65	2	5	1	2	2	1	2	2	1	0	0	0	0	67	0	1	3	2	1	2
1290494	50	1	3	1	1	2	1	1	1	1	0	0	0	0	54	0	0	3	3	1	2
1290510	85	2	7	2	1	3	2	2	2	2	0	0	0	0	67	0	0	1	1	1	1
1290598	42	1	3	1	1	2	2	2	2	2	0	0	0	0	60	0	1	3	1	1	1
1290679	70	2	5	1	3	2	1	2	2	1	0	0	0	0	63	1	1	3	5	1	2
1290756	62	1	5	2	2	2	1	2	2	1	0	0	0	0	69	0	0	3	2	1	2
1290837	56	1	4	1	3	2	1	2	2	1	0	0	0	0	69	0	0	3	2	1	2
1291048	65	2	5	1	3	2	1	2	2	1	0	0	0	0	63	1	0	3	5	1	2
1291101	60	1	4	1	1	2	1	2	2	2	0	0	0	0	65	0	0	1	1	1	1
1291347	71	2	6	2	1	2	1	2	2	2	0	0	0	0	66	0	0	3	1	1	1
1291468	55	1	4	2	1	2	1	2	2	2	0	0	0	0	66	0	0	3	1	1	1
1291624	51	1	4	1	1	3	1	2	2	2	0	0	0	0	65	0	0	1	1	1	1
1292101	81	2	7	2	1	4	1	2	2	2	0	0	0	0	64	0	0	3	1	1	1
1292142	70	2	5	2	2	1	1	4	2	1	0	0	0	0	51	1	0	3	5	1	2
1292168	82	2	7	1	3	3	1	3	2	1	0	0	0	0	66	0	0	3	6	1	2
1292168	82	2	7	1	3	4	1	3	2	1	0	0	0	0	66	0	0	3	6	1	2
1292168	82	2	7	1	3	3	1	2	2	1	0	0	0	0	66	0	0	3	6	1	2
1292523	38	1	2	1	2	4	1	2	2	1	0	0	1	0	64	0	1	3	3	2	3
1293200	83	2	7	2	1	1	1	3	2	1	0	0	1	0	11	1	0	3	6	2	3
1293644	46	1	3	1	1	1	1	2	2	1	0	0	0	0	38	0	0	3	2	1	2
1293663	53	1	4	2	1	4	1	2	2	1	0	0	0	0	65	0	0	3	5	1	2
1293823	61	1	5	1	3	4	1	3	2	1	0	0	0	0	65	0	1	3	2	1	2
1294045	50	1	3	1	1	1	1	3	2	2	0	0	0	0	53	0	1	3	2	1	2
1294107	72	2	6	2	2	2	1	2	2	1	0	0	0	0	63	0	0	1	1	1	1
1294121	70	2	5	1	3	1	2	1	2	2	0	0	0	0	61	0	1	3	1	1	1
1294161	63	1	5	1	1	2	1	2	2	1	0	0	0	0	66	0	0	3	3	1	2
1294401	56	1	4	1	1	1	1	2	2	1	0	0	1	0	35	1	0	5	3	2	3
1294737	85	2	7	2	1	1	1	3	2	2	0	0	0	0	63	0	1	3	2	1	2
1294844	60	1	4	1	3	4	1	2	2	1	0	0	1	0	22	1	1	3	1	2	3
1294969	66	2	5	2	1	4	1	2	2	2	0	0	0	0	65	0	0	1	1	1	1
1295331	63	1	5	2	3	2	2	2	2	2	0	0	0	0	63	0	0	3	1	1	2
1295392	71	2	6	1	1	1	1	2	2	1	0	0	0	0	63	0	0	3	2	1	2
1295561	87	2	7	1	1	1	1	2	2	2	0	0	0	0	63	0	0	3	1	1	1
1295619	42	1	3	1	1	4	1	3	2	2	0	0	0	0	64	0	1	3	1	1	1
1296010	55	1	4	1	1	2	1	2	2	1	0	0	0	0	64	0	0	3	2	1	2
1296159	46	1	3	1	3	2	1	2	2	1	0	0	0	0	65	0	1	3	3	1	2
1296203	71	2	6	1	3	2	1	2	2	2	0	0	0	0	13	1	0	2	5	1	2
1296464	51	1	4	1	1	1	1	2	2	2	0	0	0	0	64	0	0	1	1	1	1
1296912	76	2	6	2	1	4	2	3	2	2	0	0	0	0	65	0	1	3	1	1	1
1297124	65	2	5	2	1	1	1	4	2	2	0	0	0	0	63	0	1	4	1	1	2
1297130	45	1	3	2	1	2	1	2	2	2	0	0	0	0	59	1	1	2	3	1	2
1297232	72	2	6	2	1	1	1	3	2	2	0	0	0	0	31	1	0	1	1	1	1
1297839	52	1	4	2	1	1	1	2	2	2	0	0	0	0	68	0	0	2	1	1	1
1297924	65	2	5	1	3	2	1	1	2	1	0	0	1	0	67	0	1	3	3	2	3
1298909	15	1	1	1	1	3	2	3	2	1	0	0	0	0	63	0	1	4	5	1	2
1298921	58	1	4	1	3	2	1	2	2	1	0	0	1	0	15	1	0	5	1	2	3
1299240	68	2	5	2	1	1	1	2	2	2	0	0	0	0	19	0	0	2	1	1	1
1299455	81	2	7	2	1	4	1	3	2	2	0	0	0	0	63	0	0	3	1	1	1
1299620	61	1	5	1	3	1	1	2	1	1	0	0	0	0	60	0	0	3	1	1	1
1299758	42	1	3	2	1	1	1	2	2	1	0	0	0	0	56	0	0	3	3	1	2
1299794	86	2	7	1	1	3	1	2	2	2	0	0	0	0	62	0	1	3	5	1	2
1299870	49	1	3	2	1	4	1	2	2	1	0	0	1	0	51	1	1	3	5	2	3
1299931	79	2	6	2	1	2	1	3	2	2	0	0	0	0	29	1	0	3	2	1	2
1299939	71	2	6	1	1	1	1	2	2	1	0	0	0	0	64	0	0	3	5	1	2
1300296	54	1	4	2	1	4	1	2	2	1	0	0	0	0	44	1	1	4	5	1	2
1300422	83	2	7	2	1	4	1	2	2	2	0	0	0	0	64	0	1	3	2	1	2
1300432	82	2	7	2	1	4	1	2	2	2	0	0	0	0	64	0	0	3	1	1	1
1300774	54	1	4	1	2	4	1	2	2	2	0	0	0	0	64	0	0	3	1	1	1
1300813	36	1	2	1	1	1	1	2	2	1	0	0	1	1	40	1	0	3	3	3	3
1300813	36	1	2	1	1	4	1	2	2	1	0	0	1	1	40	1	0	3	3	3	3
1300864	53	1	4	1	1	1	1	2	2	1	0	0	0	0	64	0	0	3	2	1	2
1300884	79	2	6	2	1	1	1	2	2	2	0	0	0	0	20	1	0	2	5	1	2
1300891	75	2	6	1	1	1	1	2	2	2	0	0	0	0	45	1	0	5	1	1	2
1301016	61	1	5	2	1	2	1	2	2	2	0	0	0	0	57	0	1	3	1	1	1
1301192	76	2	6	1	3	4	1	2	1	2	0	0	0	0	63	0	0	3	1	1	1
1301198	86	2	7	2	3	1	1	2	2	2	0	0	0	0	34	1	1	2	1	1	1
1301636	69	2	5	2	4	1	1	2	2	2	0	0	0	0	61	0	1	3	1	1	1
1301700	70	2	5	1	3	2	1	2	2	2	0	0	1	0	31	1	0	3	3	2	3
1301700	70	2	5	1	3	4	1	4	2	2	0	0	1	0	31	1	0	3	3	2	3
1301828	51	1	4	2	1	1	1	4	2	1	0	0	0	0	26	1	0	3	3	1	2
1301864	69	2	5	1	1	1	1	1	2	2	0	0	0	0	64	0	0	1	1	1	1
1301918	78	2	6	2	1	1	1	3	2	2	0	0	0	0	6	1	1	4	6	3	3
1301966	88	2	7	2	2	1	1	2	2	2	0	0	0	0	14	1	0	3	1	1	1
1302089	64	1	5	1	1	1	1	2	2	1	0	0	0	0	64	0	0	3	2	1	2
1302147	83	2	7	2	1	4	2	2	2	2	0	0	0	0	60	0	1	2	1	1	1
1302376	66	2	5	1	1	4	2	2	2	2	0	0	0	0	57	1	0	1	1	1	1
1302449	77	2	6	2	2	1	1	2	2	2	0	0	0	0	55	0	1	4	3	1	2
1302956	92	2	8	1	1	2	1	2	2	2	0	0	0	0	63	0	1	3	1	1	2
1303056	75	2	6	2	3	2	1	2	2	2	0	0	0	0	63	0	1	2	1	1	1
1303226	70	2	5	2	3	2	1	2	2	2	0	0	0	0	43	1	0	3	1	1	2
1303271	78	2	6	2	2	1	1	1	2	1	0	0	1	0	41	1	1	3	6	2	3
1303634	78	2	6	1	1	1	1	2	2	2	0	0	0	0	8	1	1	5	1	1	3
1303743	58	1	4	2	1	1	1	3	2	1	0	0	0	0	63	0	1	3	3	1	2
1303779	61	1	5	2	1	1	1	2	2	2	0	0	0	0	17	1	0	4	1	1	2
1303922	72	2	6	2	3	3	1	2	2	2	0	0	0	0	61	0	0	1	1	1	1
1304458	72	2	6	2	2	1	1	2	2	1	0	0	1	0	23	1	0	3	5	2	3
1304725	67	2	5	1	1	3	1	3	2	1	0	0	1	0	26	1	1	4	6	2	3
1305253	76	2	6	2	1	2	1	2	2	2	0	0	0	0	63	0	0	1	1	1	1
1305253	76	2	6	2	1	1	1	2	2	2	0	0	0	0	63	0	0	2	1	1	1
1305253	76	2	6	2	1	4	1	2	1	2	0	0	0	0	63	0	0	2	1	1	1
1305611	73	2	6	2	1	2	2	3	2	2	0	0	0	0	26	1	1	3	5	1	2
1305632	43	1	3	2	3	2	1	2	2	2	0	0	0	0	62	0	0	2	1	1	1
1305754	52	1	4	1	1	2	1	3	2	2	0	0	0	0	57	0	1	3	1	1	1
1306020	87	2	7	2	2	4	1	3	2	2	0	0	0	0	62	0	0	1	1	1	1
1306289	83	2	7	2	3	1	1	2	2	2	0	0	0	0	23	1	1	2	5	1	2
1306320	81	2	7	2	1	4	1	2	2	2	0	0	0	0	59	0	1	4	1	1	2
1306694	66	2	5	2	2	4	1	2	2	1	0	0	0	0	61	0	0	2	2	1	2
1306703	57	1	4	2	1	2	2	2	2	2	0	0	0	0	61	0	0	2	1	1	1
1306827	44	1	3	1	3	3	1	2	2	1	0	0	0	0	46	1	1	5	1	1	2
1306962	83	2	7	2	1	1	1	2	2	2	0	0	0	0	62	0	1	2	1	1	1
1307448	67	2	5	2	2	2	1	2	2	1	0	0	0	0	62	0	1	3	5	1	2
1307521	69	2	5	2	3	2	1	2	2	1	0	0	0	0	67	0	1	3	6	1	2
1307639	76	2	6	2	3	3	1	4	2	1	0	0	0	0	33	1	0	4	6	1	2
1307640	61	1	5	2	1	4	1	2	2	2	0	0	0	0	55	0	1	3	1	1	1
1307892	66	2	5	2	1	4	1	1	2	2	0	0	0	0	61	0	0	2	1	1	1
1308003	68	2	5	1	1	2	1	2	2	1	0	0	1	0	32	1	1	3	5	2	3
1308294	83	2	7	1	3	4	1	2	2	2	0	0	0	0	63	0	1	3	1	1	1
1308444	79	2	6	2	1	2	2	2	2	2	0	0	0	0	60	0	1	3	6	1	2
1308491	65	2	5	1	1	2	1	2	2	2	0	0	0	0	52	0	0	2	1	1	1
1308492	59	1	4	1	1	2	1	3	2	1	0	0	0	0	14	1	0	3	6	1	2
1309062	72	2	6	1	2	4	1	2	2	1	0	0	0	0	24	0	0	3	2	1	2
1309251	89	2	7	2	1	2	1	3	2	2	0	0	0	0	1	1	0	4	1	1	2
1309374	68	2	5	2	2	2	1	1	2	2	0	0	0	0	62	0	0	1	1	1	1
1309893	58	1	4	2	1	2	1	1	2	2	0	0	0	0	54	0	0	5	1	1	2
1310459	54	1	4	1	3	1	1	2	2	2	0	0	0	0	42	0	1	4	5	1	2
1311324	75	2	6	2	1	1	1	2	2	1	0	0	0	0	53	0	0	3	2	1	2
1311409	60	1	4	2	1	2	2	2	2	2	0	0	0	0	58	0	1	3	2	1	2
1311822	44	1	3	2	1	3	2	2	2	1	0	0	0	1	33	1	0	3	1	3	3
1312119	53	1	4	2	2	1	1	3	2	1	0	0	0	0	62	0	1	4	1	1	2
1312244	49	1	3	2	3	1	1	2	2	2	0	0	0	0	60	0	1	3	1	1	2
1312267	82	2	7	2	1	4	1	2	2	2	0	0	0	0	60	0	1	5	1	1	2
1312339	57	1	4	1	1	1	2	4	2	2	0	0	0	0	59	0	0	2	1	1	1
1312387	79	2	6	2	1	1	1	3	2	2	0	0	1	0	5	1	1	5	6	2	3
1312488	53	1	4	1	4	2	1	2	2	1	0	0	0	0	60	0	0	2	2	1	2
1312522	44	1	3	2	1	4	1	2	2	1	0	0	0	0	57	0	0	3	6	1	2
1312654	49	1	3	2	1	2	1	2	2	2	0	0	0	0	61	0	1	3	1	1	1
1312692	64	1	5	2	2	1	1	4	2	1	0	0	0	0	15	1	1	5	5	1	3
1312773	34	1	2	1	3	3	2	2	2	2	0	0	0	0	56	0	0	3	1	1	1
1312889	75	2	6	2	1	4	2	3	2	1	0	0	0	0	45	1	0	4	6	1	2
1313160	60	1	4	2	2	2	1	2	2	2	0	0	0	0	60	0	0	1	1	1	1
1313312	62	1	5	2	3	3	1	2	2	1	0	0	0	0	60	0	0	3	3	1	2
1313708	67	2	5	1	2	2	1	2	2	1	0	0	0	0	59	0	1	4	5	1	2
1313958	70	2	5	1	1	4	1	2	2	2	0	0	0	0	58	0	0	2	1	1	1
1314104	62	1	5	1	1	2	1	2	2	2	0	0	0	0	59	0	0	3	1	1	1
1314495	67	2	5	1	1	2	2	2	2	2	0	0	0	0	43	1	0	2	1	1	1
1314818	88	2	7	2	2	1	1	4	2	2	0	0	0	0	10	1	1	3	6	3	3
1314880	85	2	7	2	1	1	1	2	2	2	0	0	0	0	59	0	0	2	1	1	1
1315179	85	2	7	1	1	2	1	3	2	2	0	0	1	0	58	0	0	5	2	3	3
1315518	59	1	4	1	1	1	1	1	2	2	0	0	0	0	36	1	1	2	1	1	1
1315609	66	2	5	2	1	1	1	2	2	2	0	0	0	0	59	0	0	3	1	1	1
1315619	51	1	4	2	1	3	1	2	2	2	0	0	0	0	59	0	0	3	1	1	2
1315802	52	1	4	2	1	4	2	2	2	1	0	0	1	0	19	1	0	3	6	2	3
1316041	80	2	6	1	1	2	1	2	2	2	0	0	0	0	58	0	0	3	1	1	1
1316402	40	1	2	1	1	1	1	2	2	2	0	0	0	0	58	0	0	2	1	1	1
1316406	60	1	4	2	1	4	1	2	2	1	0	0	0	0	58	0	1	4	6	1	2
1316552	54	1	4	1	2	2	2	2	2	1	0	0	0	0	15	1	1	5	3	1	2
1316810	52	1	4	2	1	2	1	2	2	2	0	0	0	0	57	0	0	3	1	1	1
1316838	48	1	3	2	2	4	1	2	2	1	0	0	0	0	59	0	1	4	5	1	2
1317547	74	2	6	2	3	4	1	2	2	1	0	0	0	0	43	1	1	3	3	1	2
1317866	79	2	6	2	1	2	1	2	2	2	0	0	0	0	50	0	0	1	1	1	1
1317871	73	2	6	2	3	3	1	2	2	1	0	0	0	0	50	0	0	3	3	1	2
1317882	53	1	4	1	1	2	1	2	2	2	0	0	0	0	57	0	1	3	1	1	2
1317945	49	1	3	2	1	2	1	3	2	1	0	0	0	0	58	0	0	4	5	1	2
1317950	56	1	4	2	2	4	1	2	2	2	0	0	0	0	58	0	0	3	1	1	2
1318115	81	2	7	1	1	4	1	2	2	2	0	0	0	0	57	0	0	3	1	1	2
1318152	78	2	6	2	1	2	1	2	2	2	0	0	1	0	7	1	1	3	3	2	3
1318368	84	2	7	2	1	1	1	2	2	2	0	0	0	0	58	0	0	3	1	1	1
1318413	70	2	5	2	3	1	1	2	2	2	0	0	0	0	57	0	0	3	1	1	1
1318914	78	2	6	1	2	2	1	2	2	2	0	0	0	0	57	0	1	3	1	1	1
1318980	69	2	5	1	1	2	1	2	2	1	0	0	0	0	57	0	1	2	2	1	2
1319116	85	2	7	2	3	2	1	2	2	2	0	0	0	0	58	0	1	3	1	1	1
1319137	59	1	4	2	1	2	1	2	2	2	0	0	0	0	52	0	1	2	1	1	1
1319250	56	1	4	1	1	2	1	2	2	1	0	0	0	0	58	0	0	5	3	1	2
1319272	65	2	5	2	2	1	1	2	2	2	0	0	0	0	57	0	1	2	1	1	1
1319300	63	1	5	1	3	1	1	2	2	2	0	0	0	0	57	0	0	2	1	1	1
1319350	76	2	6	2	1	1	1	2	2	2	0	0	0	0	43	1	0	3	3	1	2
1319361	58	1	4	1	1	4	1	2	2	2	0	0	1	1	1	1	1	4	3	3	3
1319450	77	2	6	2	1	2	1	2	2	1	0	0	0	0	59	0	1	3	3	1	2
1319657	50	1	3	1	1	2	1	3	2	1	0	0	1	0	47	1	1	4	1	2	3
1319660	88	2	7	2	2	2	1	3	2	1	0	0	1	1	8	1	1	3	6	3	3
1319949	65	2	5	2	3	1	1	2	2	2	0	0	0	0	58	0	1	5	1	1	2
1320059	68	2	5	2	1	4	1	3	2	1	0	0	0	0	58	0	0	3	5	1	2
1320601	85	2	7	2	2	1	1	4	2	2	0	0	0	0	57	0	0	2	1	1	1
1320679	61	1	5	2	3	1	1	2	2	1	0	0	0	0	38	1	0	4	3	1	2
1320684	61	1	5	1	3	2	1	2	2	2	0	0	0	0	57	0	1	3	1	1	2
1320728	53	1	4	2	1	1	2	2	1	1	0	0	0	0	32	1	0	3	2	1	2
1320961	70	2	5	2	1	2	1	2	2	1	0	0	0	0	57	0	0	4	3	1	2
1321072	75	2	6	2	1	1	1	3	2	1	0	0	0	0	57	0	0	2	3	1	2
1321122	74	2	6	1	1	2	1	2	2	2	0	0	0	0	45	0	0	3	1	1	1
1321126	61	1	5	2	1	1	1	3	2	2	0	0	0	0	56	0	0	2	1	1	1
1321412	70	2	5	2	1	2	1	2	2	1	0	0	0	0	49	0	0	3	1	1	1
1321485	54	1	4	2	3	2	1	2	2	2	0	0	0	0	50	0	0	2	1	1	1
1322101	41	1	3	2	2	4	1	2	2	1	0	0	0	0	57	0	0	3	3	1	2
1322273	67	2	5	2	1	4	2	3	2	2	0	0	0	0	10	1	1	4	6	1	2
1322567	58	1	4	1	3	2	2	2	2	2	0	0	0	0	50	0	0	3	1	1	1
1322624	61	1	5	2	1	2	1	2	2	1	0	0	0	0	56	0	0	3	6	1	2
1322805	78	2	6	1	1	1	1	2	2	2	0	0	0	0	57	0	0	3	1	1	1
1322862	71	2	6	2	2	1	1	2	2	2	0	0	1	0	2	1	1	3	3	2	3
1322898	69	2	5	1	3	3	1	2	2	2	0	0	0	0	55	0	1	1	1	1	1
1323089	56	1	4	2	3	2	1	2	2	2	0	0	0	0	55	0	0	1	1	1	1
1323462	62	1	5	2	1	2	1	2	2	2	0	0	0	0	56	0	0	3	1	1	1
1323568	67	2	5	1	3	1	1	2	2	1	0	0	0	0	57	0	0	3	3	1	2
1323631	73	2	6	2	1	2	1	2	2	2	0	0	0	0	57	0	0	3	1	1	1
1323652	74	2	6	1	1	4	1	2	2	2	0	0	0	0	57	0	0	2	1	1	1
1323684	72	2	6	1	2	3	1	2	2	2	0	0	0	0	56	0	0	3	1	1	2
1323726	71	2	6	1	1	2	1	4	2	2	0	0	0	0	57	0	0	3	1	1	1
1324000	62	1	5	2	1	2	2	2	2	1	0	0	0	0	55	0	1	4	1	3	3
1324187	78	2	6	2	1	1	1	2	2	2	0	0	0	0	15	1	0	2	1	1	1
1324412	61	1	5	2	3	1	1	2	2	2	0	0	0	0	55	0	0	2	1	1	1
1324418	79	2	6	2	1	4	1	2	2	2	0	0	0	0	55	0	0	1	1	1	1
1324735	54	1	4	1	1	1	2	2	2	1	0	0	0	0	55	0	0	2	5	1	2
1325242	65	2	5	1	1	2	1	3	2	1	0	0	1	0	22	1	1	3	3	2	3
1325558	81	2	7	2	1	4	1	2	2	2	0	0	0	0	50	0	0	1	1	1	1
1325706	52	1	4	1	1	1	1	2	2	1	0	0	0	0	56	0	0	2	5	1	2
1325843	81	2	7	1	1	4	1	2	2	1	0	0	0	0	13	1	0	2	2	1	2
1326052	47	1	3	1	1	1	1	2	2	2	0	0	0	0	56	0	0	2	1	1	1
1326081	59	1	4	2	1	2	1	1	2	2	0	0	0	0	46	0	1	3	1	1	2
1326160	68	2	5	1	1	1	1	2	2	1	0	0	0	0	56	0	0	1	2	1	2
1326459	83	2	7	1	1	2	1	2	2	2	0	0	0	0	39	1	0	3	1	1	1
1326921	74	2	6	1	1	1	1	2	2	2	0	0	0	0	54	0	0	3	4	1	2
1327019	48	1	3	2	1	4	1	2	2	1	0	0	0	0	30	1	0	4	4	3	3
1327053	64	1	5	1	1	1	1	2	2	1	0	0	0	0	23	1	1	3	5	1	2
1327182	77	2	6	2	1	2	1	3	2	2	0	0	0	0	52	0	0	1	1	1	1
1327231	67	2	5	1	1	1	2	2	2	1	0	0	0	0	55	0	0	3	5	1	2
1327521	51	1	4	1	3	1	1	3	2	2	0	0	1	1	1	1	1	5	3	3	3
1327554	90	2	7	2	1	1	1	2	2	2	0	0	0	0	55	0	1	3	1	1	2
1327559	55	1	4	1	3	2	1	2	2	2	0	0	0	0	3	0	0	2	1	1	1
1327771	46	1	3	1	3	1	1	3	2	2	0	0	0	0	24	0	1	3	6	3	3
1327825	89	2	7	2	1	4	1	2	2	2	0	0	0	0	28	1	0	3	2	1	2
1328021	46	1	3	1	1	1	1	2	2	2	0	0	0	0	52	0	0	2	1	1	1
1328086	64	1	5	1	3	4	1	2	2	2	0	0	0	0	55	0	0	3	1	1	1
1328265	69	2	5	1	1	1	1	3	2	1	0	0	1	0	12	1	1	5	6	2	3
1328353	64	1	5	1	1	1	1	2	2	1	0	0	1	0	55	0	1	3	5	2	3
1328363	67	2	5	1	1	2	1	2	2	2	0	0	0	0	54	0	0	3	1	1	1
1328520	58	1	4	1	3	2	1	2	2	2	0	0	0	0	54	0	0	3	1	1	1
1328631	81	2	7	2	3	3	1	3	2	2	0	0	0	0	16	1	1	3	5	1	2
1328696	53	1	4	2	2	4	1	2	2	2	0	0	0	0	55	0	0	3	1	1	2
1329044	82	2	7	1	1	1	1	2	2	2	0	0	0	0	55	0	0	2	1	1	1
1329432	61	1	5	1	1	1	1	3	2	2	0	0	0	0	46	1	1	3	1	1	1
1329550	73	2	6	2	1	3	1	2	2	1	0	0	0	0	41	1	0	3	2	1	2
1329708	47	1	3	1	1	2	1	2	2	2	0	0	0	0	54	0	0	2	1	1	1
1329768	65	2	5	2	1	4	2	2	2	1	0	0	0	0	48	0	0	3	3	1	2
1329817	76	2	6	1	1	1	1	2	2	1	0	0	0	0	23	1	1	3	6	1	2
1329859	73	2	6	1	1	1	1	2	2	1	0	0	0	0	55	0	1	3	5	1	2
1329947	85	2	7	2	1	1	1	2	2	2	0	0	0	0	53	0	0	3	1	1	1
1330388	76	2	6	2	1	4	1	2	2	2	0	0	0	0	53	0	1	4	5	1	2
1330681	57	1	4	2	3	2	1	2	2	2	0	0	0	0	7	0	0	2	1	1	1
1330745	67	2	5	2	1	1	1	2	2	2	0	0	0	0	54	0	0	3	1	1	1
1330905	63	1	5	1	1	1	1	2	2	1	0	0	0	0	53	0	0	2	3	1	2
1330950	61	1	5	2	1	4	1	3	2	2	0	0	0	0	55	0	1	3	3	1	2
1330953	69	2	5	2	1	4	1	2	2	2	0	0	0	0	49	0	0	3	1	1	2
1330991	50	1	3	1	2	2	2	3	2	1	0	0	0	0	44	0	1	3	1	1	2
1330999	86	2	7	2	2	1	1	2	2	2	0	0	1	1	12	1	1	4	2	3	3
1331027	83	2	7	1	1	4	1	2	2	2	0	0	0	0	19	1	0	4	5	1	2
1331029	60	1	4	1	1	2	1	2	2	1	0	0	0	0	45	0	0	3	5	1	2
1331169	59	1	4	1	1	2	1	2	2	2	0	0	0	0	36	0	0	4	1	1	2
1331305	70	2	5	2	2	1	1	2	2	2	0	0	0	0	54	0	1	2	1	1	1
1331322	71	2	6	1	3	3	1	2	2	2	0	0	0	0	53	0	0	1	1	1	1
1331676	87	2	7	2	1	3	1	3	2	2	0	0	0	0	9	0	0	3	1	1	1
1331680	53	1	4	2	2	2	1	2	2	2	0	0	0	0	52	0	1	3	1	1	2
1331688	50	1	3	1	1	1	1	2	2	2	0	0	0	0	49	0	0	1	1	1	1
1331958	81	2	7	2	3	2	1	2	2	2	0	0	0	0	50	0	1	3	1	1	1
1331962	79	2	6	1	1	1	1	3	2	2	0	0	0	0	51	0	1	3	1	1	2
1332210	62	1	5	2	1	1	1	2	2	2	0	0	0	0	53	0	0	3	1	1	1
1332266	80	2	6	1	1	2	1	2	2	2	0	0	0	0	54	0	0	3	1	1	2
1332471	92	2	8	1	1	4	1	2	2	2	0	0	0	0	54	0	0	3	1	1	1
1332597	78	2	6	2	1	1	1	2	2	2	0	0	0	0	1	0	0	1	1	1	1
1332600	42	1	3	1	1	1	1	2	2	1	0	0	1	0	36	1	1	5	6	2	3
1332641	61	1	5	2	4	2	1	2	2	2	0	0	0	0	53	0	0	1	1	1	1
1332653	49	1	3	1	1	1	2	2	2	1	0	0	0	0	22	1	1	4	5	1	2
1332688	68	2	5	1	1	2	1	2	2	2	0	0	0	0	56	0	0	2	1	1	1
1332690	79	2	6	1	3	2	1	2	2	2	0	0	0	0	54	0	1	3	1	1	2
1332899	79	2	6	2	1	1	1	2	2	2	0	0	0	0	53	0	1	1	1	1	1
1332968	90	2	7	2	1	2	2	2	2	2	0	0	0	0	27	0	0	2	1	1	1
1333012	53	1	4	2	2	2	1	3	2	1	0	0	0	0	54	0	1	3	2	1	2
1333234	64	1	5	1	1	2	1	4	2	1	0	0	0	0	44	1	1	3	3	1	2
1333325	75	2	6	2	1	2	1	2	2	1	0	0	0	0	53	0	0	3	3	1	2
1333550	54	1	4	2	1	3	1	1	2	2	0	0	0	0	52	0	0	1	1	1	1
1333824	79	2	6	2	1	4	1	3	2	2	0	0	0	0	54	0	0	5	1	1	2
1334191	52	1	4	1	1	1	1	2	2	2	0	0	0	0	50	0	1	3	1	1	1
1334196	65	2	5	2	3	1	1	3	2	2	0	0	0	0	49	0	1	3	1	1	1
1334197	33	1	2	2	3	1	1	2	2	2	0	0	0	0	49	0	1	2	1	1	1
1334198	87	2	7	2	1	2	1	2	2	2	0	0	0	0	50	0	1	2	1	1	1
1334201	70	2	5	1	3	2	1	2	2	1	0	0	1	0	45	1	0	3	5	2	3
1334312	63	1	5	2	1	1	1	2	2	2	0	0	0	0	45	0	0	1	1	1	1
1334333	82	2	7	1	1	1	1	3	2	1	0	0	0	0	17	1	1	4	6	1	2
1334344	83	2	7	2	1	1	1	1	2	2	0	0	0	0	48	0	1	2	1	1	1
1334423	51	1	4	1	3	2	1	3	2	1	0	0	1	0	17	1	1	5	1	3	3
1334425	67	2	5	1	1	1	1	2	2	2	0	0	0	0	52	0	1	4	1	1	2
1334544	65	2	5	1	2	1	2	4	2	1	0	0	0	0	52	0	0	3	6	1	2
1334652	82	2	7	1	1	1	1	2	2	2	0	0	0	1	17	1	1	4	5	2	3
1334681	66	2	5	2	1	1	1	2	2	2	0	0	0	0	52	0	0	3	1	1	1
1334743	51	1	4	1	1	3	1	2	2	2	0	0	0	0	52	0	0	2	1	1	1
1334802	55	1	4	2	1	1	1	2	2	1	0	0	0	0	53	0	1	2	3	1	2
1334806	67	2	5	2	1	1	1	2	2	2	0	0	0	0	53	0	0	3	1	1	1
1334991	77	2	6	2	2	1	1	2	2	1	0	0	0	0	35	1	1	3	6	2	3
1335071	72	2	6	2	1	4	1	2	2	1	0	0	0	0	21	1	1	5	3	1	2
1335238	73	2	6	1	1	1	1	2	2	1	0	0	0	0	53	0	0	3	3	1	2
1335284	57	1	4	1	1	4	1	2	2	2	0	0	0	0	53	0	0	3	1	1	1
1335494	46	1	3	1	1	2	1	3	2	1	0	0	0	0	39	0	0	3	1	1	1
1335814	69	2	5	1	3	2	1	2	2	2	0	0	0	0	53	0	1	3	1	1	1
1335838	66	2	5	2	3	2	1	3	2	2	0	0	0	0	53	0	0	3	1	1	1
1335851	71	2	6	1	3	1	1	3	2	1	0	0	1	1	37	1	0	3	3	3	3
1335860	84	2	7	2	1	1	1	1	2	2	0	0	0	0	55	0	0	3	1	1	1
1336140	73	2	6	1	2	4	1	2	2	2	0	0	0	0	52	0	0	3	1	1	1
1336273	78	2	6	1	1	4	1	2	2	2	0	0	0	0	51	0	0	3	1	1	1
1336275	80	2	6	2	1	4	2	2	2	2	0	0	0	0	52	0	0	3	1	1	1
1336314	68	2	5	2	1	1	1	2	2	2	0	0	0	0	52	0	0	1	1	1	1
1336471	39	1	2	1	1	1	1	3	2	1	0	0	0	0	53	0	0	3	2	1	2
1336491	64	1	5	1	1	4	1	2	2	1	0	0	0	0	52	0	0	1	3	1	2
1336498	76	2	6	1	1	1	1	1	2	2	0	0	0	0	52	0	1	4	1	1	2
1336525	42	1	3	2	1	2	2	3	2	1	0	0	0	0	29	1	1	4	6	1	2
1336540	72	2	6	1	1	1	1	3	2	2	0	0	0	0	51	0	0	2	1	1	1
1336654	85	2	7	2	2	3	1	2	2	1	0	0	0	1	22	1	1	4	5	2	3
1337186	44	1	3	2	1	4	1	2	2	1	0	0	0	0	51	0	1	3	3	1	2
1337348	60	1	4	2	1	2	1	2	2	1	0	0	0	0	51	0	1	3	5	1	2
1337379	84	2	7	2	1	1	2	3	2	1	0	0	0	0	10	1	1	4	6	1	2
1337658	50	1	3	2	1	1	1	2	2	2	0	0	0	0	52	0	0	3	2	1	2
1337880	75	2	6	2	1	1	1	2	2	2	0	0	0	0	51	0	0	3	1	1	2
1338010	88	2	7	2	2	1	1	2	2	2	0	0	0	0	52	0	1	2	3	1	2
1338053	73	2	6	1	1	2	1	1	2	1	0	0	0	0	52	0	0	3	4	1	2
1338073	53	1	4	1	1	2	1	1	2	2	0	0	0	0	52	0	0	1	1	1	1
1338089	87	2	7	2	1	1	1	2	2	1	0	0	0	0	52	0	1	3	6	1	2
1338124	75	2	6	1	2	2	1	2	2	2	0	0	0	0	53	0	1	3	1	1	1
1338496	81	2	7	2	1	2	1	2	2	2	0	0	0	0	50	0	0	2	1	1	1
1338532	75	2	6	2	1	2	1	2	2	2	0	0	0	0	41	0	0	2	1	1	1
1338574	84	2	7	2	1	2	2	3	2	2	0	0	0	0	51	0	0	3	2	1	2
1338797	69	2	5	1	1	1	1	1	2	2	0	0	0	0	50	0	0	3	1	1	1
1338797	69	2	5	1	1	2	1	2	2	2	0	0	0	0	50	0	0	3	1	1	1
1338879	66	2	5	2	3	2	1	2	2	1	0	0	0	0	51	0	0	2	5	1	2
1339005	69	2	5	1	1	1	1	3	2	2	0	0	0	0	12	1	0	5	6	3	3
1339086	51	1	4	1	1	1	1	2	2	2	0	0	0	0	51	0	0	3	1	1	1
1339339	75	2	6	2	1	4	1	4	2	2	0	0	0	0	52	0	0	3	1	1	1
1339516	87	2	7	2	2	4	1	2	2	2	0	0	0	0	40	1	1	3	5	1	2
1339955	55	1	4	1	3	2	2	2	2	2	0	0	0	0	52	0	0	3	1	1	2
1339959	70	2	5	2	1	1	1	2	2	1	0	0	0	0	52	0	1	3	6	1	2
1339987	56	1	4	1	3	1	1	1	2	2	0	0	0	0	50	0	0	3	1	1	1
1340105	86	2	7	2	1	4	1	2	2	2	0	0	0	0	52	0	0	3	3	1	2
1340373	86	2	7	2	1	1	1	2	2	2	0	0	0	0	50	0	1	4	1	1	2
1340419	65	2	5	1	1	2	1	2	2	2	0	0	0	0	50	0	0	3	1	1	1
1340509	87	2	7	2	1	3	1	3	2	2	0	0	0	0	51	0	0	3	3	1	2
1340653	70	2	5	2	1	1	1	3	2	1	0	0	0	0	51	0	1	3	6	1	2
1340720	83	2	7	2	1	2	1	3	2	2	0	0	0	0	22	1	0	3	5	1	2
1340750	51	1	4	1	1	1	1	2	2	2	0	0	0	0	51	0	0	3	1	1	1
1340758	79	2	6	2	1	3	1	2	2	2	0	0	0	0	51	0	0	2	1	1	1
1340913	81	2	7	2	1	2	1	2	2	2	0	0	0	0	50	0	0	3	1	1	2
1340949	86	2	7	2	1	2	1	2	2	2	0	0	0	0	19	1	1	3	5	1	2
1340995	66	2	5	2	3	3	1	2	2	2	0	0	0	0	43	0	0	1	1	1	1
1341076	69	2	5	1	1	1	1	2	2	1	0	0	1	0	52	1	1	4	5	2	3
1341317	81	2	7	2	1	1	2	1	2	1	0	0	0	0	6	1	1	4	2	1	2
1341347	39	1	2	1	3	3	2	2	2	2	0	0	0	0	51	0	0	2	1	1	1
1341414	64	1	5	1	3	4	1	2	2	2	0	0	0	0	51	0	0	3	1	1	1
1341811	55	1	4	2	1	1	1	2	2	1	0	0	0	0	50	0	0	2	3	1	2
1342236	26	1	1	2	1	1	1	2	2	2	0	0	0	0	51	0	0	3	1	1	2
1342460	69	2	5	2	1	4	1	2	2	2	0	0	0	0	32	0	0	3	1	1	2
1342552	63	1	5	2	1	1	1	1	2	2	0	0	0	0	50	0	0	1	1	1	1
1342753	63	1	5	1	3	4	1	2	2	1	0	0	0	0	51	0	0	2	3	1	2
1342816	90	2	7	1	1	1	1	2	2	1	0	0	1	0	15	1	1	3	1	3	3
1342879	94	2	8	1	3	1	2	4	2	2	0	0	0	0	5	1	1	4	5	1	2
1342907	44	1	3	1	3	1	1	3	2	1	0	0	0	0	51	0	0	3	6	1	2
1343024	51	1	4	2	3	2	1	2	2	2	0	0	0	0	52	0	0	3	1	1	1
1343270	51	1	4	2	2	2	1	2	2	1	0	0	1	0	25	1	1	5	5	3	3
1343496	83	2	7	1	1	1	1	2	2	2	0	0	0	0	25	1	0	3	1	1	1
1343498	55	1	4	1	1	1	1	2	2	2	0	0	0	0	51	0	0	3	1	1	2
1343608	64	1	5	1	1	2	1	2	2	2	0	0	0	0	50	0	0	1	1	1	1
1343646	91	2	8	2	1	1	1	2	2	2	0	0	0	0	1	0	0	3	1	1	1
1343986	81	2	7	1	1	4	2	2	2	2	0	0	0	0	51	0	0	3	1	1	1
1344091	68	2	5	2	3	1	2	2	2	1	0	0	0	0	52	0	1	3	5	1	2
1344451	62	1	5	2	1	2	1	4	2	1	0	0	0	0	50	0	1	4	5	1	2
1344500	84	2	7	1	1	2	1	2	2	2	0	0	0	0	53	0	0	3	1	1	1
1344814	37	1	2	1	1	2	1	2	2	1	0	0	0	0	58	0	0	5	6	1	2
1344887	68	2	5	1	1	1	1	2	2	1	0	0	0	0	51	0	0	1	3	1	2
1344935	66	2	5	1	1	3	1	2	2	2	0	0	0	0	49	0	0	2	1	1	1
1344937	60	1	4	1	3	4	2	2	2	2	0	0	0	0	50	0	0	3	1	1	1
1345199	40	1	2	1	1	2	2	3	2	2	0	0	0	0	50	0	0	3	2	1	2
1345268	80	2	6	2	1	4	1	2	2	2	0	0	0	1	16	1	1	3	2	2	3
1345305	33	1	2	2	2	4	1	2	2	1	0	0	0	0	49	0	1	3	6	1	2
1345359	74	2	6	2	3	1	1	3	2	1	0	0	0	0	48	0	0	3	3	1	2
1345384	86	2	7	2	3	2	2	2	2	2	0	0	0	0	49	0	1	3	4	1	2
1345521	52	1	4	1	1	2	2	2	2	1	0	0	0	0	46	0	0	3	3	1	2
1345676	74	2	6	2	1	1	1	2	2	2	0	0	0	0	50	0	0	1	1	1	1
1345724	89	2	7	1	1	4	1	1	2	2	0	0	0	0	50	0	0	2	1	1	1
1345746	81	2	7	2	1	1	1	2	2	2	0	0	0	0	48	0	0	3	1	1	1
1345806	91	2	8	2	3	3	1	3	2	2	0	0	1	1	3	1	1	4	5	3	3
1345879	83	2	7	1	3	2	1	2	2	2	0	0	0	0	47	0	0	1	1	1	1
1345898	65	2	5	1	1	2	1	2	2	2	0	0	0	0	51	0	1	4	1	1	2
1345933	76	2	6	2	1	1	1	2	2	2	0	0	0	0	25	0	1	2	1	1	1
1346209	72	2	6	1	1	3	1	2	1	2	0	0	0	0	48	0	0	3	2	1	2
1346274	82	2	7	1	1	1	1	2	2	2	0	0	0	1	32	1	1	3	6	3	3
1346394	49	1	3	2	1	2	1	2	2	1	0	0	0	0	50	0	1	4	1	1	2
1346505	42	1	3	2	3	1	1	2	2	1	0	0	0	0	46	0	0	2	5	1	2
1346732	80	2	6	2	1	2	2	3	2	1	0	0	0	0	6	1	0	4	6	1	2
1346826	63	1	5	1	3	4	1	2	2	2	0	0	0	0	44	0	1	3	3	1	2
1346862	69	2	5	2	1	2	2	1	2	2	0	0	0	0	49	0	1	3	1	1	1
1346977	91	2	8	2	1	3	1	4	2	2	0	0	0	0	50	0	1	3	1	1	1
1347097	56	1	4	1	3	1	1	3	2	2	0	0	0	0	49	0	0	3	1	1	1
1347183	65	2	5	1	3	4	1	2	2	2	1	0	0	1	3	1	1	4	2	3	3
1347710	59	1	4	1	1	4	2	2	2	2	0	0	0	0	50	0	1	3	1	1	2
1347774	76	2	6	1	2	1	1	2	2	1	0	0	0	0	26	1	1	4	5	1	2
1347983	65	2	5	2	2	1	1	1	2	2	0	0	0	0	49	0	0	1	1	1	1
1348098	82	2	7	1	1	2	1	2	2	1	0	0	0	0	18	1	0	3	5	1	2
1348138	87	2	7	1	1	1	2	2	2	2	0	0	0	0	17	1	0	3	2	1	2
1348244	67	2	5	2	1	1	1	2	2	1	0	0	0	0	49	0	0	3	2	1	2
1348314	81	2	7	2	1	2	1	2	2	2	0	0	0	0	49	0	1	3	1	1	1
1348346	82	2	7	1	2	1	1	2	2	2	0	0	0	0	50	0	0	2	1	1	1
1348402	36	1	2	1	1	3	1	1	2	2	0	0	0	0	49	0	0	3	1	1	1
1348652	50	1	3	1	3	1	1	2	2	1	0	0	0	0	42	0	1	2	3	1	2
1349021	86	2	7	2	2	2	1	2	2	2	0	0	0	0	50	0	0	3	1	1	2
1349303	65	2	5	1	1	1	1	2	2	1	0	0	1	0	31	1	0	3	3	3	3
1349313	70	2	5	2	1	2	1	2	2	2	0	0	0	0	49	0	0	1	1	1	1
1349316	81	2	7	1	3	2	1	2	2	1	0	0	0	0	21	1	1	4	4	1	2
1349327	69	2	5	2	1	1	2	2	2	1	0	0	0	0	48	0	0	2	4	1	2
1349422	65	2	5	2	3	1	1	2	2	2	0	0	0	0	49	0	0	2	1	1	1
1349612	57	1	4	1	3	4	1	2	2	1	0	0	0	0	16	1	1	5	3	1	2
1349710	88	2	7	2	2	1	1	2	2	2	0	0	0	0	49	0	0	2	1	1	1
1350033	52	1	4	1	2	1	2	2	2	1	0	0	0	0	22	1	1	1	2	1	2
1350146	42	1	3	1	1	2	1	2	2	1	0	0	0	0	48	0	0	2	3	1	2
1350296	63	1	5	2	1	1	1	2	2	2	0	0	1	0	10	1	1	4	6	3	3
1351224	82	2	7	1	2	1	1	2	2	2	0	0	0	0	46	0	0	2	1	1	1
1351502	63	1	5	2	1	1	1	1	2	2	0	0	0	0	48	0	0	1	1	1	1
1352170	51	1	4	1	3	3	1	2	2	2	0	0	0	0	4	0	0	2	1	1	1
1352213	66	2	5	2	1	1	1	3	2	1	0	0	0	0	45	0	0	3	3	1	2
1352477	70	2	5	1	1	2	1	2	2	2	0	0	0	0	48	0	0	2	1	1	1
1353332	59	1	4	2	1	2	1	2	2	2	0	0	0	0	47	0	1	3	1	1	2
1353436	57	1	4	2	1	2	1	3	2	1	0	0	0	0	10	1	1	3	2	1	2
1353564	63	1	5	1	1	1	1	2	2	2	0	0	0	0	1	0	0	3	1	1	1
1353631	64	1	5	2	1	2	1	3	2	2	0	0	0	0	40	0	1	3	1	1	1
1353638	50	1	3	2	3	1	1	2	2	2	0	0	0	0	46	0	0	3	1	1	1
1353653	61	1	5	2	2	2	1	2	2	1	0	0	0	1	46	0	1	3	1	2	3
1353970	50	1	3	2	1	1	1	2	2	2	0	0	0	0	47	0	0	2	1	1	1
1354254	82	2	7	2	1	1	1	3	2	2	0	0	0	0	39	0	0	2	1	1	1
1354256	65	2	5	1	1	1	1	2	2	2	0	0	0	0	40	0	1	3	5	1	2
1354261	53	1	4	1	2	3	2	3	2	2	0	0	0	0	3	1	1	5	6	1	2
1354534	60	1	4	2	2	1	1	2	2	2	0	0	0	0	41	0	0	2	1	1	1
1354733	51	1	4	2	3	3	2	2	2	2	0	0	0	0	42	0	1	4	1	1	2
1355035	81	2	7	2	1	4	2	3	2	2	0	0	0	0	26	0	0	5	1	1	2
1355202	70	2	5	1	1	3	1	2	2	2	0	0	0	0	45	0	0	2	1	1	1
1355226	48	1	3	2	1	1	1	2	2	1	0	0	0	0	48	0	1	5	1	1	2
1355431	79	2	6	2	1	1	1	1	2	2	0	0	0	0	46	0	0	2	1	1	1
1355562	82	2	7	2	3	4	1	2	2	2	0	0	0	0	44	0	1	2	1	1	1
1355604	88	2	7	1	3	1	1	2	2	1	0	0	0	0	15	1	1	4	5	1	2
1355677	73	2	6	1	1	2	1	2	2	2	0	0	0	0	47	0	0	3	1	1	1
1356023	40	1	2	2	1	2	1	3	2	2	0	0	0	0	45	0	0	3	1	1	1
1356086	52	1	4	2	1	1	1	2	2	1	0	0	0	0	45	0	0	3	2	1	2
1356167	70	2	5	1	1	2	1	3	2	1	0	0	0	0	44	0	0	3	2	1	2
1356285	37	1	2	1	1	2	2	2	2	1	0	0	0	0	3	0	0	3	2	1	2
1356538	83	2	7	2	1	1	1	3	2	2	0	0	0	0	46	0	0	3	1	1	2
1356671	90	2	7	1	1	1	1	3	2	2	0	0	0	0	46	0	0	3	1	1	1
1357020	66	2	5	1	1	4	1	2	2	2	0	0	0	0	40	0	0	3	1	1	1
1357060	76	2	6	1	1	2	1	2	2	2	0	0	0	0	46	0	0	3	1	1	2
1357130	51	1	4	2	1	1	2	3	2	1	0	0	0	0	6	1	0	2	6	1	2
1357287	95	2	8	2	1	4	1	2	2	2	0	0	0	0	46	0	1	3	1	1	1
1357363	50	1	3	2	3	4	2	2	2	1	0	0	1	0	13	0	1	4	3	3	3
1357628	74	2	6	1	1	4	1	2	2	2	0	0	0	0	45	0	0	1	1	1	1
1357718	50	1	3	2	1	2	2	2	2	1	0	0	0	0	49	0	0	3	3	1	2
1357720	80	2	6	1	1	1	1	1	2	2	0	0	0	0	54	0	0	2	1	1	1
1357879	52	1	4	2	1	2	1	1	2	2	0	0	0	0	47	0	0	2	5	1	2
1358323	68	2	5	1	1	4	1	2	2	1	0	0	0	0	45	0	0	1	2	1	2
1358452	76	2	6	1	1	1	1	1	2	2	0	0	0	0	57	0	0	2	1	1	1
1358897	89	2	7	1	1	3	1	4	2	1	0	0	1	0	38	1	0	5	5	2	3
1359003	71	2	6	1	2	1	2	2	2	2	0	0	0	0	45	0	1	2	1	1	1
1359097	86	2	7	2	2	1	2	2	2	2	0	0	0	0	45	0	0	3	1	1	2
1359168	77	2	6	2	1	4	1	2	2	2	0	0	0	0	41	0	1	3	1	1	2
1359466	66	2	5	1	1	1	1	2	2	2	0	0	0	0	44	0	0	1	1	1	1
1359861	68	2	5	2	1	1	2	2	2	2	0	0	0	0	44	0	0	3	1	1	1
1360084	51	1	4	2	1	1	1	2	2	1	0	0	0	0	44	0	0	3	5	1	2
1360223	55	1	4	1	1	4	1	2	2	2	0	0	0	0	37	0	0	3	1	1	1
1360240	49	1	3	2	3	1	1	2	2	1	0	0	0	0	44	0	0	3	6	1	2
1360313	74	2	6	1	1	4	1	1	2	2	0	0	0	0	45	0	0	2	1	1	1
1360480	62	1	5	2	1	2	1	2	2	1	0	0	0	0	44	0	0	3	2	1	2
1360661	76	2	6	1	1	2	1	2	2	2	0	0	0	0	40	1	0	3	1	1	1
1360838	60	1	4	1	1	1	1	2	2	1	0	0	0	0	46	0	0	4	5	1	2
1360841	62	1	5	2	3	2	1	3	2	1	0	0	1	0	20	1	1	3	2	2	3
1361045	58	1	4	2	1	2	2	2	2	2	0	0	0	0	44	0	1	3	1	1	2
1361320	74	2	6	1	1	1	1	2	2	1	0	0	0	0	45	0	1	3	6	1	2
1361373	82	2	7	2	3	2	1	1	2	2	0	0	0	0	41	0	0	3	1	1	1
1361617	60	1	4	2	1	4	1	3	2	1	0	0	0	0	44	0	0	4	1	1	2
1361726	63	1	5	2	1	2	1	1	2	1	0	0	0	0	45	0	0	1	2	1	2
1361747	68	2	5	2	2	1	1	4	2	1	0	0	0	0	47	0	1	3	2	1	2
1362495	56	1	4	2	1	4	1	2	2	1	0	0	0	0	46	0	1	3	2	1	2
1362688	78	2	6	1	1	1	1	2	2	2	0	0	0	0	22	1	0	3	5	1	2
1362731	72	2	6	1	1	1	1	2	2	2	0	0	0	0	47	0	0	1	1	1	1
1362910	82	2	7	1	1	2	1	1	2	2	0	0	1	0	5	1	1	4	6	3	3
1362913	60	1	4	2	1	1	1	2	2	1	0	0	1	0	19	1	1	3	6	2	3
1363228	58	1	4	2	3	2	2	1	2	2	0	0	0	0	1	0	0	3	1	1	1
1363389	75	2	6	2	1	2	2	2	2	2	0	0	0	0	44	0	1	3	1	1	1
1363434	68	2	5	2	1	2	1	2	2	2	0	0	0	0	40	0	0	2	1	1	1
1363540	62	1	5	1	1	4	1	2	2	2	0	0	0	0	39	0	0	2	1	1	1
1363695	77	2	6	1	1	2	1	4	2	1	0	0	0	0	15	1	0	4	6	1	2
1364256	72	2	6	2	1	2	1	2	2	2	0	0	0	0	44	0	0	3	1	1	1
1364510	86	2	7	1	1	4	2	1	2	2	0	0	0	0	43	0	1	3	3	1	2
1364529	66	2	5	2	3	2	1	2	2	2	0	0	0	0	42	0	0	2	1	1	1
1364632	52	1	4	1	1	2	1	2	2	1	0	0	1	0	18	0	0	4	6	2	3
1364638	49	1	3	1	1	2	2	2	2	2	0	0	0	0	2	0	0	5	3	1	2
1364918	59	1	4	1	1	2	1	2	2	1	0	0	0	0	44	0	0	3	2	1	2
1364965	69	2	5	1	1	4	1	2	2	2	0	0	0	0	43	0	0	3	1	1	1
1365001	87	2	7	1	1	4	1	2	2	2	0	0	0	0	45	0	1	2	1	1	1
1365009	75	2	6	1	3	2	1	2	2	1	0	0	0	0	46	0	0	3	3	1	2
1365034	83	2	7	2	1	4	1	3	2	2	0	0	0	0	2	1	1	3	6	1	2
1365297	89	2	7	2	3	3	1	3	2	2	0	0	0	0	37	0	0	3	1	1	1
1365446	57	1	4	2	3	2	1	2	2	1	0	0	0	0	46	0	0	3	3	1	2
1365451	55	1	4	2	1	1	1	3	2	2	0	0	0	0	42	0	0	2	1	1	1
1365472	59	1	4	2	1	2	1	2	2	1	0	0	0	0	44	0	0	3	3	1	2
1365559	70	2	5	2	1	2	1	2	2	2	0	0	0	0	43	0	0	3	1	1	1
1365571	50	1	3	1	1	1	1	3	2	1	0	0	0	0	43	0	0	3	6	1	2
1366157	68	2	5	1	1	2	1	2	2	2	0	0	0	0	44	0	0	2	1	1	1
1366252	74	2	6	2	1	2	1	2	2	1	0	0	0	0	42	0	0	2	2	1	2
1366353	54	1	4	2	3	1	1	2	2	1	0	0	0	0	43	0	0	3	2	1	2
1366360	66	2	5	2	1	1	1	2	2	1	0	0	0	0	43	0	0	3	5	1	2
1366448	51	1	4	2	3	4	1	1	2	2	0	0	0	0	42	0	0	2	1	1	1
1366583	88	2	7	2	1	1	1	2	2	2	0	0	0	0	23	1	0	4	6	1	2
1366756	62	1	5	2	2	1	1	2	2	2	0	0	0	0	42	0	1	2	1	1	1
1366837	77	2	6	1	3	4	1	2	2	1	0	0	0	0	43	0	0	3	2	1	2
1366853	73	2	6	1	1	2	1	2	2	2	0	0	0	0	38	0	0	1	1	1	1
1367052	46	1	3	2	1	2	1	2	2	1	0	0	0	0	16	0	0	2	3	1	2
1367270	68	2	5	1	1	2	1	2	2	2	0	0	0	0	41	0	0	3	1	1	1
1367289	70	2	5	1	1	4	1	2	2	2	0	0	0	0	43	0	0	2	1	1	1
1367336	66	2	5	1	1	1	1	2	2	1	0	0	1	1	17	1	1	3	3	3	3
1367352	86	2	7	1	1	1	1	2	2	2	0	0	1	0	17	1	1	4	5	3	3
1367697	74	2	6	2	2	1	1	2	2	2	0	0	0	0	43	0	0	2	1	1	1
1367733	72	2	6	2	1	2	1	2	2	1	0	0	0	0	43	0	0	1	2	1	2
1367735	55	1	4	1	3	2	1	2	2	1	0	0	0	0	43	0	1	3	6	1	2
1367770	71	2	6	1	1	1	2	2	2	2	0	0	0	0	42	0	0	2	1	1	1
1367853	52	1	4	1	1	2	1	2	2	2	0	0	0	0	2	0	0	1	1	1	1
1368046	74	2	6	2	1	1	1	3	2	1	0	0	1	0	27	1	0	3	6	2	3
1368070	82	2	7	2	2	2	1	2	2	1	0	0	0	0	28	0	1	3	5	1	2
1368085	64	1	5	1	1	1	2	2	2	1	0	0	0	0	42	0	0	4	1	1	2
1368094	86	2	7	2	1	3	1	2	2	2	0	0	0	0	41	0	0	3	1	1	1
1368249	79	2	6	1	1	1	1	1	2	1	0	0	0	0	42	0	0	3	2	1	2
1368325	53	1	4	1	3	1	1	2	2	1	0	0	0	0	42	0	1	3	3	1	2
1368328	72	2	6	2	3	1	1	2	2	2	0	0	0	0	43	0	0	2	1	1	1
1368348	58	1	4	2	3	4	1	2	2	2	0	0	0	0	42	0	0	3	1	1	1
1368559	62	1	5	1	1	1	1	2	2	1	0	0	0	0	34	0	0	4	1	1	2
1368561	72	2	6	2	1	3	1	2	2	2	0	0	0	0	40	0	0	1	1	1	1
1368587	46	1	3	1	1	1	2	2	2	2	0	0	0	0	39	0	0	3	1	1	1
1368608	76	2	6	2	2	1	1	2	2	2	0	0	0	1	11	1	1	3	5	2	3
1368757	86	2	7	1	1	1	1	2	2	2	0	0	0	0	44	0	0	3	1	1	1
1368759	54	1	4	2	2	3	1	2	2	2	0	0	0	0	45	0	0	3	1	1	2
1368951	57	1	4	2	3	2	1	3	2	1	0	0	0	0	51	0	0	3	1	1	1
1368965	63	1	5	2	3	2	1	3	2	1	0	0	1	0	1	1	1	3	6	2	3
1368988	63	1	5	1	3	2	1	2	2	1	0	0	1	0	12	1	1	3	6	2	3
1369099	57	1	4	1	2	1	1	4	2	2	0	0	0	0	43	0	0	1	1	1	1
1369281	68	2	5	1	1	2	2	4	2	1	0	0	0	0	43	0	0	4	5	1	2
1369295	64	1	5	1	1	4	1	2	2	2	0	0	0	0	42	0	0	2	1	1	1
1369509	90	2	7	2	1	1	1	1	2	2	0	0	0	0	41	0	1	1	1	1	1
1369599	77	2	6	2	1	1	1	2	2	1	0	0	0	0	41	0	0	3	1	3	3
1369705	61	1	5	1	3	1	1	2	2	2	0	0	0	0	43	0	0	1	1	1	1
1369822	72	2	6	1	1	2	1	3	2	1	0	0	0	0	40	0	1	4	1	1	2
1370203	58	1	4	2	3	2	1	2	2	1	0	0	0	0	42	0	1	3	3	1	2
1370472	54	1	4	1	2	1	1	3	2	1	0	0	0	0	42	0	1	3	5	1	2
1370490	61	1	5	1	2	4	1	2	2	2	0	0	0	0	41	0	1	3	1	1	1
1370494	47	1	3	1	1	1	1	3	2	1	0	0	0	0	17	1	1	5	5	1	3
1370546	76	2	6	1	1	2	1	3	2	2	0	0	0	0	32	0	0	3	1	1	1
1370771	57	1	4	2	2	3	1	2	2	1	0	0	0	0	12	0	1	3	5	1	2
1370789	59	1	4	1	3	2	1	2	2	2	0	0	0	0	43	0	0	1	1	1	1
1370862	65	2	5	2	1	1	1	1	2	2	0	0	0	0	40	0	1	3	2	1	2
1370910	66	2	5	1	1	3	1	3	2	2	0	0	1	0	13	1	0	4	6	2	3
1370929	65	2	5	2	1	2	1	2	2	1	0	0	0	0	1	0	1	5	2	1	3
1370932	76	2	6	1	1	2	1	3	2	2	0	0	0	0	43	0	0	3	1	1	1
1371038	77	2	6	2	1	1	1	2	2	2	0	0	0	0	41	0	1	3	1	1	1
1371310	81	2	7	1	3	1	1	2	2	2	0	0	0	0	42	0	0	3	1	1	1
1371412	68	2	5	2	2	2	1	2	2	2	0	0	0	0	41	0	0	1	1	1	1
1371475	51	1	4	2	3	2	1	3	2	1	0	0	1	0	25	1	1	3	3	3	3
1371625	48	1	3	2	2	2	1	2	2	2	0	0	0	0	41	0	0	2	1	1	1
1371675	44	1	3	2	3	2	2	4	2	2	0	0	0	0	44	0	0	3	1	1	2
1371682	53	1	4	2	2	2	1	2	2	2	0	0	0	0	22	0	0	1	1	1	1
1371757	50	1	3	2	1	1	1	2	2	2	0	0	0	0	42	0	0	3	1	1	1
1371883	40	1	2	1	3	3	1	2	2	2	0	0	0	0	41	0	1	3	1	1	2
1372069	44	1	3	1	1	3	1	2	2	1	0	0	1	0	29	1	1	4	4	3	3
1372175	73	2	6	2	1	2	1	2	2	1	0	0	0	0	40	0	0	2	2	1	2
1372328	72	2	6	1	1	4	1	3	2	2	0	0	0	0	42	0	0	3	1	1	2
1373087	67	2	5	2	1	2	1	2	2	2	0	0	0	0	41	0	0	3	1	1	1
1373193	80	2	6	2	1	2	1	3	2	2	0	0	0	0	41	0	0	3	1	1	1
1373221	90	2	7	2	3	4	1	1	2	2	0	0	0	0	34	0	1	3	2	1	2
1373549	69	2	5	2	1	1	1	2	2	1	0	0	0	0	41	0	0	3	2	1	2
1373756	78	2	6	2	1	2	1	2	2	2	0	0	0	0	39	0	0	3	1	1	2
1373931	67	2	5	2	3	2	1	2	2	2	0	0	0	0	42	0	0	3	1	1	1
1373946	64	1	5	2	1	2	1	3	2	1	0	0	0	0	5	1	1	3	6	1	2
1374091	67	2	5	2	1	2	1	2	2	2	0	0	0	0	39	0	0	1	1	1	1
1374266	62	1	5	2	1	2	1	2	2	1	0	0	0	0	41	0	0	3	5	1	2
1374587	50	1	3	2	1	1	1	2	2	1	0	0	0	0	40	0	1	3	1	1	1
1374625	58	1	4	1	1	1	1	2	2	1	0	0	0	0	37	0	0	3	2	1	2
1374790	80	2	6	1	1	1	1	3	2	2	0	0	0	0	39	0	1	3	2	1	2
1375015	69	2	5	1	1	1	2	3	2	2	0	0	0	0	41	0	0	3	1	1	2
1375435	74	2	6	2	1	3	2	4	2	1	0	0	0	0	4	1	1	4	3	1	2
1375457	62	1	5	1	2	2	2	1	2	2	0	0	0	0	41	0	0	3	1	1	1
1376197	87	2	7	2	1	1	1	2	2	2	0	0	0	0	38	0	0	3	1	1	2
1376378	75	2	6	2	2	1	1	2	2	1	0	0	1	0	42	0	1	3	1	2	3
1376405	63	1	5	2	1	1	1	2	2	2	0	0	0	0	40	0	0	1	1	1	1
1376515	43	1	3	2	2	3	1	2	2	1	0	0	1	0	40	0	1	3	2	3	3
1376540	76	2	6	2	1	1	1	3	2	2	0	0	1	0	1	1	1	4	6	2	3
1376556	63	1	5	1	1	1	1	2	2	2	0	0	0	0	41	0	0	3	1	1	1
1377559	54	1	4	2	1	2	1	2	2	1	0	0	0	0	39	0	0	3	2	1	2
1377627	57	1	4	1	1	1	1	2	2	1	0	0	0	0	4	1	1	4	6	1	2
1377628	54	1	4	1	1	1	1	2	2	2	0	0	0	0	36	0	0	4	1	1	2
1378134	66	2	5	1	1	2	1	1	2	1	0	0	0	0	38	0	0	1	2	1	2
1378230	65	2	5	2	1	3	1	3	2	1	0	0	0	0	40	0	0	3	3	1	2
1378421	78	2	6	2	1	2	2	1	2	2	0	0	0	0	39	0	0	3	1	1	1
1378422	69	2	5	2	1	2	1	2	2	2	0	0	0	0	39	0	0	1	1	1	1
1378641	70	2	5	1	3	4	1	2	2	2	0	0	0	0	39	0	1	1	1	1	1
1378651	45	1	3	2	1	3	1	2	2	1	0	0	0	0	38	0	1	3	3	1	2
1378652	66	2	5	1	3	2	1	2	2	1	0	0	0	0	37	0	1	3	4	1	2
1378661	74	2	6	2	1	2	1	2	2	2	0	0	0	0	39	0	0	2	1	1	1
1378985	67	2	5	1	3	1	2	2	2	2	0	0	0	0	33	0	1	3	1	1	1
1379077	63	1	5	1	2	3	1	2	2	2	0	0	0	0	42	0	1	3	1	1	2
1379103	43	1	3	1	3	1	1	2	2	1	0	0	0	0	40	0	0	3	2	1	2
1379148	64	1	5	2	1	2	1	2	2	1	0	0	0	0	40	0	1	3	2	1	2
1379426	80	2	6	1	1	3	1	2	2	2	0	0	0	0	39	0	1	1	1	1	1
1379524	93	2	8	2	1	1	2	2	2	2	0	0	0	0	32	0	1	3	1	1	2
1380491	86	2	7	1	1	1	1	3	2	1	0	0	1	0	37	0	1	3	3	2	3
1380930	59	1	4	2	2	3	1	2	2	2	0	0	1	1	2	1	1	3	3	3	3
1381001	75	2	6	2	1	1	1	2	2	2	0	0	0	0	39	0	0	2	4	1	2
1381438	46	1	3	1	1	1	2	4	2	2	0	0	0	0	6	1	1	4	6	1	2
1381615	80	2	6	1	2	1	2	2	2	1	0	0	0	0	39	0	0	3	2	1	2
1381727	90	2	7	2	1	2	1	2	2	2	0	0	0	0	26	1	0	4	5	1	2
1381824	69	2	5	2	1	1	1	3	2	1	0	0	0	0	38	0	1	3	6	1	2
1381961	65	2	5	1	1	1	1	2	2	1	0	0	1	0	38	0	0	3	3	2	3
1382049	72	2	6	2	2	1	1	1	2	2	0	0	0	0	38	0	0	3	1	1	1
1382057	76	2	6	1	1	1	1	3	2	2	0	0	0	0	9	1	1	5	6	1	2
1382549	56	1	4	2	3	4	1	2	2	2	0	0	0	0	39	0	1	3	1	1	1
1382574	76	2	6	2	2	2	1	2	2	2	0	0	0	0	39	0	0	2	1	1	1
1382640	64	1	5	2	1	2	1	2	2	2	0	0	0	0	39	0	0	1	1	1	1
1382833	80	2	6	1	1	1	1	2	2	2	0	0	0	0	41	0	0	4	1	1	2
1382894	72	2	6	1	1	2	1	2	2	1	0	0	0	0	32	0	0	1	2	1	2
1383453	86	2	7	2	3	3	1	2	2	2	0	0	0	0	38	0	0	3	1	1	1
1383457	70	2	5	2	1	1	1	1	2	1	0	0	0	0	38	0	1	3	6	1	2
1383577	50	1	3	2	1	2	1	1	2	2	0	0	0	0	38	0	1	2	1	1	1
1383819	90	2	7	1	1	2	1	2	2	2	0	0	0	0	16	1	1	3	5	1	2
1383830	59	1	4	1	1	3	1	2	2	1	0	0	0	0	37	0	1	3	3	1	2
1384236	67	2	5	2	1	1	1	2	2	1	0	0	0	0	39	0	0	2	2	1	2
1384359	73	2	6	2	2	1	1	2	2	1	0	0	0	0	38	0	0	2	2	1	2
1384379	70	2	5	1	2	1	1	1	2	2	0	0	0	0	38	0	1	1	1	1	1
1384500	72	2	6	1	1	2	1	4	2	2	0	0	0	0	39	0	0	2	1	1	1
1384629	64	1	5	1	1	1	1	2	2	2	0	0	0	0	37	0	0	1	1	1	1
1384671	68	2	5	1	1	4	1	3	2	2	0	0	0	0	40	0	0	3	1	1	1
1384803	66	2	5	1	3	2	1	2	2	2	0	0	0	0	40	0	1	3	3	3	3
1384806	71	2	6	2	1	1	1	2	2	2	0	0	0	0	17	1	0	3	3	1	2
1384968	59	1	4	1	1	4	1	2	2	1	0	0	1	0	38	0	1	2	1	2	3
1384982	86	2	7	2	1	1	1	3	2	2	0	0	1	0	2	1	1	4	5	2	3
1385174	49	1	3	1	1	1	1	2	2	2	0	0	0	0	27	1	0	4	3	1	2
1385182	87	2	7	2	1	4	1	3	2	2	0	0	0	0	36	0	0	3	1	1	1
1385207	63	1	5	2	1	1	1	3	2	2	0	0	0	0	17	1	1	4	5	1	2
1385242	92	2	8	1	1	4	1	3	2	2	0	0	0	0	37	0	0	3	1	1	1
1385270	83	2	7	1	1	2	1	2	2	1	0	0	0	0	37	0	1	4	1	1	2
1385353	30	1	1	2	1	2	1	2	2	1	0	0	0	0	41	0	0	3	2	1	2
1385388	86	2	7	2	2	4	1	2	2	2	0	0	0	0	37	0	0	3	1	1	2
1385440	61	1	5	1	1	2	2	2	2	2	0	0	0	0	37	0	0	3	1	1	1
1385549	76	2	6	1	2	1	1	2	2	1	0	0	0	0	40	0	0	3	4	1	2
1386467	61	1	5	2	1	1	2	3	2	2	0	0	0	0	12	0	1	5	3	1	2
1386801	67	2	5	1	1	1	1	2	2	1	0	0	0	0	38	0	0	2	2	1	2
1386804	86	2	7	1	1	4	1	2	2	2	0	0	0	0	38	0	0	3	3	1	2
1386809	55	1	4	1	1	3	1	2	2	1	0	0	0	0	38	0	0	2	2	1	2
1386830	55	1	4	1	1	1	1	2	2	1	0	0	0	0	38	0	1	3	2	1	2
1387003	84	2	7	2	2	4	1	2	2	2	0	0	0	0	38	0	0	3	1	1	2
1387102	83	2	7	2	2	1	1	2	2	2	0	0	0	0	37	0	1	1	1	1	1
1387245	59	1	4	2	1	1	2	2	2	2	0	0	0	0	37	0	0	2	1	1	1
1387280	64	1	5	1	1	2	1	1	2	2	0	0	0	0	39	0	1	1	1	1	1
1387344	78	2	6	1	3	4	1	2	2	1	0	0	0	0	36	0	1	4	3	1	2
1387381	85	2	7	1	3	2	1	2	2	2	0	0	0	0	36	0	1	4	1	1	2
1387390	93	2	8	2	1	2	1	3	2	2	0	0	0	0	15	1	1	4	3	1	2
1387730	46	1	3	2	3	1	1	1	2	1	0	0	0	0	37	0	0	3	5	1	2
1387811	68	2	5	2	1	2	1	2	2	2	0	0	0	0	37	0	1	3	1	1	1
1387886	59	1	4	1	1	1	1	2	2	2	0	0	0	0	37	0	0	2	1	1	1
1388064	42	1	3	2	3	3	1	3	2	1	0	0	0	0	37	0	0	3	1	1	1
1388221	76	2	6	1	1	2	1	2	2	2	0	0	0	0	37	0	0	1	1	1	1
1388229	69	2	5	1	1	2	1	2	2	2	0	0	0	0	37	0	0	1	1	1	1
1388260	51	1	4	1	3	2	1	2	2	2	0	0	0	0	37	0	0	3	1	1	1
1388293	50	1	3	1	1	1	1	2	2	1	0	0	0	0	31	0	1	3	2	1	2
1388392	45	1	3	2	3	4	1	3	2	1	0	0	0	0	33	0	0	2	2	1	2
1388620	67	2	5	1	1	3	1	2	2	1	0	0	0	0	36	0	0	3	2	1	2
1388623	68	2	5	1	2	3	1	2	2	2	0	0	0	0	30	0	1	3	1	1	1
1388681	85	2	7	2	1	1	1	2	2	1	0	0	0	0	36	0	0	4	3	1	2
1389001	73	2	6	2	1	2	1	1	2	2	0	0	0	0	22	1	1	3	6	3	3
1389188	84	2	7	2	1	1	1	3	2	1	0	0	0	0	38	0	0	3	6	1	2
1389758	43	1	3	2	1	2	1	2	2	1	0	0	0	0	37	0	0	3	2	1	2
1389790	64	1	5	1	3	3	1	1	2	2	0	0	0	0	36	0	1	3	1	1	2
1389998	81	2	7	2	1	1	1	1	2	2	0	0	0	0	39	0	0	3	2	1	2
1390393	68	2	5	1	1	3	1	2	2	1	0	0	0	0	36	0	0	3	1	1	1
1390486	84	2	7	2	1	4	2	4	2	2	0	0	0	0	37	0	1	3	1	1	2
1390499	50	1	3	2	2	1	1	2	2	1	0	0	0	0	32	0	0	2	3	1	2
1390591	63	1	5	2	1	2	1	2	2	2	0	0	0	0	36	0	0	3	1	1	1
1390611	64	1	5	1	3	1	1	2	2	2	0	0	0	0	36	0	0	2	1	1	1
1390872	81	2	7	1	1	2	1	2	2	2	0	0	0	0	36	0	0	3	1	1	2
1390994	79	2	6	2	1	3	1	3	2	1	0	0	0	0	36	0	0	3	2	1	2
1391311	47	1	3	2	1	2	1	2	2	2	0	0	0	0	39	0	0	3	1	1	1
1391458	80	2	6	1	1	1	1	2	2	2	0	0	0	0	36	0	1	3	2	1	2
1391480	71	2	6	1	1	1	1	2	2	2	0	0	0	0	37	0	0	1	1	1	1
1391534	90	2	7	2	1	2	2	3	2	2	0	0	0	0	37	0	0	3	1	1	2
1391744	41	1	3	1	3	2	1	2	2	2	0	0	0	0	38	0	0	3	1	1	1
1391801	94	2	8	1	1	1	1	2	2	2	0	0	0	0	37	0	1	3	2	1	2
1392030	61	1	5	1	1	1	1	2	2	1	0	0	0	0	36	0	0	3	1	1	1
1392163	37	1	2	2	3	2	1	2	2	1	0	0	0	0	37	0	1	4	3	1	2
1392263	63	1	5	1	1	1	1	2	2	2	0	0	0	0	17	0	0	2	1	1	1
1392469	62	1	5	1	2	1	1	2	2	1	0	0	1	0	26	1	1	3	2	2	3
1392996	60	1	4	1	1	3	1	2	2	2	0	0	0	0	37	0	0	3	1	1	1
1393327	52	1	4	2	3	3	2	2	2	1	0	0	0	0	36	0	0	3	5	1	2
1394044	66	2	5	1	1	3	1	2	2	2	0	0	0	0	36	0	0	3	1	1	1
1394172	86	2	7	2	1	4	1	2	2	2	0	0	0	0	37	0	0	3	1	1	1
1394555	56	1	4	2	2	3	2	2	2	1	0	0	0	0	36	0	1	4	2	1	2
1405828	60	1	4	1	3	3	1	2	2	1	0	0	1	0	7	1	1	3	5	2	3
1410411	54	1	4	2	2	1	1	1	2	1	0	0	0	0	36	0	0	3	2	1	2
1416289	75	2	6	1	2	4	1	3	2	1	0	0	0	0	27	1	1	3	3	1	2
1420001	56	1	4	2	3	2	1	2	2	1	0	0	0	0	44	0	0	3	2	1	2
5108578	71	2	6	1	1	4	1	2	2	2	0	0	0	0	27	0	0	1	1	1	1
5290691	81	2	7	2	1	2	1	3	2	2	0	0	0	0	41	0	1	2	1	1	1
5372327	77	2	6	1	1	2	1	2	2	2	0	0	0	0	87	0	0	3	1	1	2
5545486	83	2	7	2	1	1	1	2	2	2	0	0	0	0	98	0	0	1	1	1	1
5642077	85	2	7	2	1	4	1	2	2	2	0	0	0	0	42	0	1	3	1	1	1
5725065	82	2	7	2	1	3	1	2	2	2	0	0	0	0	22	1	0	2	1	1	1
5725065	82	2	7	2	1	1	1	3	2	2	0	0	0	0	22	1	0	2	1	1	1
5748166	82	2	7	2	1	4	1	2	2	2	0	0	0	0	38	0	0	2	1	1	1
5754530	87	2	7	1	1	2	1	3	2	2	0	0	0	0	14	1	0	3	1	1	1
5768580	75	2	6	2	1	2	1	2	2	2	0	0	0	0	38	1	1	3	1	1	2
5788297	64	1	5	2	1	1	1	2	2	1	0	0	0	0	69	0	0	1	2	1	2
5812599	85	2	7	1	1	3	1	4	2	2	0	0	0	0	1	1	0	5	5	1	2
5838818	88	2	7	2	1	1	1	2	2	2	0	0	0	0	17	1	1	3	5	1	2
5848934	67	2	5	2	1	4	1	3	2	1	0	0	0	0	71	0	0	3	2	1	2
5858013	70	2	5	1	1	4	1	2	2	2	0	0	0	0	66	0	0	3	1	1	2
5891684	79	2	6	2	1	1	1	2	2	2	0	0	0	0	86	0	1	2	1	1	1
5948694	70	2	5	1	1	2	1	2	2	2	0	0	0	0	46	0	0	1	1	1	1
5963185	67	2	5	1	1	1	1	3	2	2	0	0	0	0	60	0	0	3	1	1	2
5972239	78	2	6	1	1	1	1	2	2	2	0	0	0	0	49	0	0	3	1	1	2
6000014	68	2	5	2	1	4	2	2	1	2	0	0	0	0	79	0	0	1	1	1	1
6000979	83	2	7	1	1	2	1	2	2	2	0	0	0	0	55	0	0	2	1	1	1
6001936	80	2	6	2	1	3	1	2	2	2	0	0	0	0	98	0	0	2	1	1	1
6030995	69	2	5	2	1	4	1	2	2	2	0	0	0	0	77	0	0	1	1	1	1
6041456	56	1	4	2	1	2	1	3	2	2	0	0	0	0	26	1	1	3	1	1	2
6048532	78	2	6	1	1	1	1	2	2	2	0	0	0	0	49	1	1	5	5	1	2
6050461	84	2	7	2	1	4	2	2	2	2	0	0	0	0	107	0	0	2	2	1	2
6093423	45	1	3	1	1	2	1	3	2	2	0	0	0	0	48	0	1	2	1	1	1
6117233	82	2	7	2	1	4	1	2	2	1	0	0	0	0	70	0	0	3	3	1	2
6124787	67	2	5	1	1	1	1	3	2	1	0	0	0	0	74	0	0	3	5	1	2
6129148	55	1	4	1	1	2	1	3	2	1	0	1	1	0	21	1	1	5	6	3	3
6129333	63	1	5	1	1	2	1	1	2	2	0	0	0	0	93	0	0	1	1	1	1
6130458	61	1	5	2	1	4	1	2	2	1	0	0	0	0	39	0	0	1	2	1	2
6132988	82	2	7	2	1	2	1	2	2	2	0	0	0	0	42	0	0	3	1	1	1
6174348	82	2	7	2	1	1	1	3	2	2	0	0	0	0	99	0	1	3	1	1	2
6175904	85	2	7	2	1	1	2	3	2	2	0	0	0	0	88	0	0	1	1	1	1
6177217	61	1	5	2	1	4	1	2	2	2	0	0	0	0	37	0	0	1	1	1	1
6177770	79	2	6	2	1	2	2	2	2	2	0	0	0	0	41	0	0	2	1	1	1
6219648	64	1	5	1	1	2	1	2	2	2	0	0	0	0	106	0	0	3	1	1	1
6220940	65	2	5	2	1	1	1	2	2	2	0	0	0	0	106	0	0	2	1	1	1
6221917	89	2	7	2	1	1	1	2	2	2	0	0	0	0	11	1	1	3	1	1	1
6222014	90	2	7	2	1	2	1	4	2	2	0	0	0	0	5	1	1	3	6	1	2
6222026	61	1	5	2	1	1	2	4	2	1	0	0	0	0	36	1	0	4	1	1	2
6222036	48	1	3	1	1	2	1	3	2	2	0	0	0	0	100	0	0	2	3	1	2
6222119	62	1	5	2	1	4	1	2	2	1	0	0	0	0	94	0	0	3	2	1	2
6222411	84	2	7	1	1	1	1	1	2	1	0	0	0	0	103	0	0	3	2	1	2
6222492	86	2	7	1	1	1	1	2	2	2	0	0	0	0	107	0	1	3	1	1	1
6222534	74	2	6	2	1	1	2	2	2	1	0	0	0	0	13	1	0	1	3	1	2
6222874	73	2	6	1	1	2	1	2	2	2	0	0	0	0	1	1	1	3	5	3	3
6222940	73	2	6	1	1	2	1	2	2	2	0	0	0	0	105	0	0	3	1	1	1
6223218	80	2	6	2	1	2	1	1	2	2	0	0	0	0	99	0	1	2	1	1	1
6223553	64	1	5	1	1	2	1	2	2	1	0	0	0	1	51	1	1	3	1	2	3
6223975	75	2	6	1	2	1	1	2	2	2	0	0	0	0	106	0	0	3	1	1	1
6223986	77	2	6	2	2	1	1	1	2	1	0	0	0	0	103	0	1	4	6	1	2
6223993	57	1	4	2	1	4	1	1	2	1	0	0	0	0	100	0	0	5	1	1	2
6224434	62	1	5	1	1	2	1	2	2	2	0	0	1	0	30	1	0	3	1	2	3
6224650	21	1	1	1	1	2	1	3	2	2	0	0	0	0	106	0	0	3	1	1	1
6224766	55	1	4	1	1	2	1	2	2	2	0	0	0	0	54	0	1	3	1	1	2
6225013	62	1	5	1	1	2	1	2	2	1	0	0	1	1	37	1	1	3	5	3	3
6226060	64	1	5	2	2	1	1	2	2	2	0	0	0	0	102	0	0	1	1	1	1
6226068	41	1	3	2	1	1	1	2	2	2	0	0	0	0	105	0	0	1	1	1	1
6226151	92	2	8	2	1	1	2	2	2	1	0	0	1	0	4	1	1	3	2	2	3
6226415	80	2	6	1	1	2	1	2	2	2	0	0	0	0	105	0	0	2	1	1	1
6226428	78	2	6	1	1	2	1	2	2	2	0	0	0	0	104	0	0	1	1	1	1
6226486	65	2	5	1	1	1	1	2	2	2	0	0	0	0	104	0	0	2	1	1	1
6226695	67	2	5	2	3	2	1	2	2	2	0	0	0	0	101	0	0	3	1	1	1
6226966	77	2	6	2	1	2	1	1	2	1	0	0	0	0	106	0	1	3	1	1	2
6228221	56	1	4	1	1	3	2	2	2	1	0	0	0	0	97	0	1	5	1	1	2
6228280	78	2	6	2	2	1	1	2	2	2	0	0	0	0	65	0	0	2	1	1	1
6228573	74	2	6	2	1	3	1	2	2	2	0	0	0	0	38	1	1	4	4	1	2
6229387	82	2	7	2	1	2	1	1	2	2	0	0	0	0	48	1	1	3	3	1	2
6229591	62	1	5	2	3	1	1	3	2	1	0	0	0	0	4	0	0	5	6	1	2
6229625	61	1	5	2	3	3	1	3	1	1	0	0	0	0	103	0	1	3	1	1	1
6229812	58	1	4	2	1	4	1	2	2	2	0	0	0	0	96	1	1	3	1	1	2
6230092	68	2	5	1	1	1	1	1	2	2	0	0	1	0	39	1	1	5	6	3	3
6230470	72	2	6	2	1	2	1	2	2	1	0	0	0	0	17	1	1	3	6	3	3
6230567	60	1	4	1	1	2	1	1	2	2	0	0	0	0	100	0	1	3	2	1	2
6230584	88	2	7	2	1	1	1	2	2	2	0	0	0	0	11	1	0	5	2	1	2
6230976	62	1	5	1	1	3	1	2	2	2	0	0	0	0	106	0	0	2	1	1	1
6232123	76	2	6	1	2	1	1	2	2	2	0	0	0	0	70	1	0	2	1	1	1
6232383	68	2	5	2	1	2	1	1	2	2	0	0	0	0	99	0	0	1	1	1	1
6233111	65	2	5	1	1	4	1	2	2	1	0	0	0	0	42	1	0	3	1	1	1
6233197	92	2	8	2	1	2	1	2	2	2	0	0	0	0	103	0	0	2	1	1	1
6233820	68	2	5	2	1	1	1	3	2	2	0	0	0	0	100	0	0	3	1	1	1
6234041	45	1	3	1	1	3	1	1	2	2	0	0	0	0	97	0	0	3	1	1	1
6234231	68	2	5	2	1	1	1	1	2	1	0	0	0	0	104	0	0	3	1	1	2
6234273	77	2	6	2	3	2	1	2	2	2	0	0	0	0	106	0	0	3	1	1	1
6234639	50	1	3	1	1	4	1	1	2	2	0	0	0	0	98	0	0	1	1	1	1
6234858	84	2	7	1	1	3	2	3	2	2	0	0	0	0	97	0	0	3	1	1	1
6234975	85	2	7	2	1	2	1	2	2	2	0	0	0	0	97	0	1	3	1	1	2
6235032	84	2	7	1	1	2	1	2	2	2	0	0	0	0	101	0	0	1	1	1	1
6235394	80	2	6	2	1	4	1	3	2	2	0	0	1	0	1	1	1	3	3	2	3
6235526	76	2	6	1	1	2	1	2	2	1	0	0	1	0	99	0	0	2	1	2	3
6236050	57	1	4	2	1	1	1	2	2	2	0	0	0	0	101	0	0	3	1	1	1
6236155	71	2	6	2	1	2	2	2	1	1	0	0	0	0	34	1	1	4	2	1	2
6236213	61	1	5	1	1	2	1	2	2	2	0	0	0	0	106	0	0	1	1	1	1
6236530	76	2	6	1	1	2	1	3	2	1	0	0	1	0	24	1	1	4	5	2	3
6236620	61	1	5	1	1	4	1	2	2	2	0	0	0	0	98	0	0	3	1	1	2
6236791	77	2	6	1	1	2	2	2	2	2	0	0	0	0	101	0	1	3	1	1	2
6236912	86	2	7	1	2	2	1	2	2	2	0	0	0	0	23	1	1	3	2	1	2
6237660	72	2	6	2	2	1	1	2	2	2	0	0	0	0	11	1	1	4	5	1	2
6237824	70	2	5	1	1	2	1	3	2	2	0	0	0	0	104	0	0	3	1	1	1
6238789	88	2	7	2	1	1	1	2	2	2	0	0	0	0	93	1	1	3	1	1	1
6239377	66	2	5	2	1	1	2	3	2	1	0	0	0	0	97	0	0	3	1	1	1
6239396	55	1	4	1	1	2	1	2	2	1	0	0	0	0	83	0	0	2	1	1	1
6239548	67	2	5	1	1	1	1	2	2	2	0	0	0	0	96	0	0	3	1	1	1
6240575	33	1	2	1	1	1	1	2	2	2	0	0	0	0	105	0	0	1	1	1	1
6240897	58	1	4	1	1	1	1	3	2	1	0	0	0	0	67	1	1	4	6	3	3
6241190	62	1	5	1	1	2	1	2	2	2	0	0	0	0	99	0	1	3	1	1	1
6241328	53	1	4	1	1	4	1	3	2	2	0	0	0	0	106	0	0	3	1	1	1
6241412	42	1	3	2	3	1	1	3	2	2	0	0	0	0	96	0	0	3	1	1	1
6241513	58	1	4	2	1	1	1	3	2	2	0	0	0	0	36	1	0	3	5	1	2
6241898	63	1	5	1	1	4	1	2	2	1	0	0	0	0	96	0	1	2	2	1	2
6242177	75	2	6	1	1	2	2	1	2	2	0	0	0	0	102	0	0	3	1	1	1
6242192	52	1	4	2	1	2	2	2	2	1	0	0	0	0	8	0	0	3	1	1	1
6242351	79	2	6	2	1	1	1	2	2	2	0	0	0	0	103	0	0	3	1	1	2
6242363	32	1	2	2	1	2	1	2	2	1	0	0	1	0	22	1	1	3	3	2	3
6242366	91	2	8	2	1	2	1	3	2	2	0	0	0	0	103	0	0	2	1	1	1
6242790	61	1	5	2	1	2	1	2	2	2	0	0	0	0	104	0	0	2	1	1	1
6243375	69	2	5	2	1	1	2	3	2	1	0	0	0	0	4	1	0	4	6	2	3
6243770	59	1	4	1	2	2	1	3	2	1	0	0	0	0	82	0	1	3	5	1	2
6244214	70	2	5	2	1	1	2	3	2	1	0	0	0	0	12	1	1	4	5	1	2
6244646	63	1	5	2	2	1	2	3	2	1	0	0	0	0	21	1	0	4	2	3	3
6244842	37	1	2	1	1	1	1	3	2	2	0	0	0	0	103	0	0	3	1	1	1
6244859	67	2	5	1	1	4	1	2	2	1	0	0	0	0	101	0	0	1	2	1	2
6245356	80	2	6	2	1	3	1	2	2	2	0	0	0	0	11	1	0	5	6	1	3
6245471	65	2	5	1	1	2	2	2	2	2	0	0	0	0	95	0	1	3	1	1	1
6245473	57	1	4	1	1	4	1	3	2	1	0	0	0	0	24	1	1	3	5	2	3
6245566	50	1	3	1	1	2	1	3	2	1	0	0	0	0	96	0	0	1	3	1	2
6245579	72	2	6	1	1	1	1	2	2	1	0	0	0	0	102	0	0	3	2	1	2
6245868	48	1	3	1	1	4	1	2	1	2	0	0	0	0	103	0	1	5	1	1	2
6246127	56	1	4	2	1	2	1	2	2	2	0	0	0	0	97	0	0	3	1	1	2
6246235	45	1	3	1	1	1	1	2	2	1	0	0	0	0	96	0	0	3	3	1	2
6246236	50	1	3	2	1	1	1	2	2	1	0	0	0	0	96	0	0	3	5	1	2
6247420	75	2	6	2	1	4	1	3	2	2	0	0	0	0	38	1	0	4	2	1	2
6247484	83	2	7	2	1	4	1	2	2	1	0	0	0	0	68	1	1	3	2	1	2
6247811	64	1	5	1	1	3	1	2	2	1	0	0	1	1	3	1	1	3	5	3	3
6247956	50	1	3	2	1	4	1	2	2	1	0	0	1	0	102	0	0	3	3	2	3
6248032	65	2	5	1	1	2	2	4	2	1	0	0	0	0	7	1	1	5	6	3	3
6248060	83	2	7	1	1	2	2	2	2	1	0	0	0	0	43	1	1	3	6	1	2
6248065	66	2	5	2	1	1	1	2	2	1	0	0	0	0	102	0	0	5	3	1	2
6248111	40	1	2	1	1	1	1	1	2	1	0	0	0	0	101	0	0	4	5	1	2
6248115	70	2	5	2	1	3	1	1	2	1	0	0	0	0	97	0	0	3	2	1	2
6248273	79	2	6	2	1	4	1	2	2	1	0	0	0	0	3	1	1	4	3	3	3
6248283	79	2	6	1	1	2	1	2	2	1	0	0	1	0	18	1	1	3	6	2	3
6248449	60	1	4	2	2	4	1	3	2	1	0	0	0	0	7	0	0	3	5	3	3
6248512	80	2	6	2	1	4	1	3	2	2	0	0	1	0	1	1	1	3	6	2	3
6248674	62	1	5	2	1	1	1	2	2	1	0	0	1	0	51	1	1	4	5	2	3
6249032	50	1	3	2	1	4	1	2	2	1	0	0	1	0	35	1	1	5	4	2	3
6249037	79	2	6	1	1	1	1	3	2	2	0	0	0	0	22	1	1	3	5	1	2
6250258	66	2	5	1	1	1	1	2	2	2	0	0	0	0	105	0	0	1	1	1	1
6250473	76	2	6	1	1	1	1	2	2	1	0	0	0	0	30	1	1	4	1	3	3
6250685	57	1	4	2	2	1	1	2	2	1	0	0	0	0	50	1	1	3	1	1	1
6250702	69	2	5	1	1	1	1	2	2	2	0	0	0	0	99	0	1	2	1	1	1
6250920	66	2	5	1	1	4	1	2	2	2	0	0	0	0	92	0	0	1	1	1	1
6251513	77	2	6	1	1	2	2	1	2	2	0	0	0	0	90	0	0	1	1	1	1
6253573	44	1	3	1	1	1	1	3	2	2	0	0	1	0	14	1	1	3	6	2	3
6254231	88	2	7	2	1	1	1	3	2	2	0	0	0	0	39	1	0	3	1	1	2
6254275	76	2	6	2	2	4	1	2	2	1	0	0	1	0	104	0	1	5	2	3	3
6254411	75	2	6	1	1	2	1	2	2	2	0	0	0	0	68	1	0	3	1	1	1
6254535	74	2	6	2	1	3	2	3	2	2	0	0	0	0	103	0	1	3	5	1	2
6254661	58	1	4	1	1	2	1	3	2	1	0	0	0	0	105	0	0	3	1	1	2
6254873	63	1	5	1	1	1	1	2	2	2	0	0	0	0	106	0	1	3	3	1	2
6255185	78	2	6	2	1	1	1	3	2	1	0	0	0	0	98	0	0	3	5	1	2
6255185	78	2	6	2	1	2	1	2	2	1	0	0	0	0	98	0	0	1	1	1	1
6255239	79	2	6	1	1	2	1	3	2	1	0	0	0	0	5	1	0	4	1	3	3
6255447	56	1	4	1	1	1	1	2	2	1	0	0	0	0	101	0	0	4	2	1	2
6255457	65	2	5	1	1	4	1	3	2	1	0	0	0	0	20	1	1	3	5	1	2
6255736	45	1	3	1	1	3	1	3	2	2	0	0	1	0	16	1	1	3	1	2	3
6255739	33	1	2	2	1	2	2	2	2	1	0	0	0	0	99	0	0	3	2	1	2
6256455	80	2	6	2	1	2	1	1	2	2	0	0	0	0	106	0	0	1	1	1	1
6257302	60	1	4	2	1	2	1	2	2	1	0	0	0	0	54	1	1	3	2	1	2
6257622	67	2	5	1	1	2	2	2	2	2	0	0	0	0	95	0	1	2	1	1	1
6257679	58	1	4	1	1	2	1	2	2	2	0	0	0	0	93	0	0	2	2	1	2
6257720	64	1	5	2	1	4	1	2	2	1	0	0	1	0	91	0	0	3	5	2	3
6257760	72	2	6	1	1	4	1	3	2	1	0	0	0	0	9	1	1	3	6	2	3
6257842	62	1	5	1	1	1	1	3	2	2	0	0	0	0	27	1	0	3	5	1	2
6258305	78	2	6	2	1	2	1	2	2	1	0	0	0	0	5	1	1	3	1	1	1
6258428	54	1	4	2	1	2	1	3	2	1	0	0	0	0	16	1	1	4	6	3	3
6258786	54	1	4	2	1	2	1	2	2	2	0	0	0	0	92	0	0	3	1	1	1
6259231	29	1	1	1	1	1	1	3	2	1	0	0	0	0	92	0	1	3	5	1	2
6259532	71	2	6	1	1	4	1	2	2	2	0	0	0	0	93	0	1	3	1	1	2
6259538	70	2	5	1	1	2	1	2	2	2	0	0	0	0	90	0	0	2	1	1	1
6259547	52	1	4	2	1	1	1	2	2	2	0	0	0	0	94	0	0	3	1	1	1
6259646	71	2	6	2	1	4	1	2	1	1	0	0	0	0	20	1	1	5	1	1	2
6259655	78	2	6	2	1	1	1	2	2	2	0	0	0	0	95	0	0	3	1	1	1
6259657	53	1	4	1	1	2	1	1	2	2	0	0	0	0	94	0	0	1	1	1	1
6259676	87	2	7	2	1	1	1	3	2	2	0	0	0	0	6	1	1	4	5	2	3
6259974	64	1	5	2	1	1	1	3	2	1	0	0	0	0	39	1	1	5	6	3	3
6260020	70	2	5	1	1	4	1	3	2	1	0	0	0	0	25	1	1	4	3	1	2
6260033	82	2	7	2	1	1	2	3	2	2	0	0	0	0	91	0	1	4	1	1	2
6260033	82	2	7	2	1	4	1	2	2	2	0	0	0	0	91	0	1	3	1	1	1
6260108	81	2	7	1	1	1	1	3	2	1	0	0	0	0	60	0	0	5	6	1	2
6260173	80	2	6	1	1	2	1	2	2	1	0	0	0	0	15	1	0	4	1	1	2
6260175	87	2	7	2	1	2	1	3	2	2	0	0	0	0	16	1	0	4	6	1	2
6260444	74	2	6	1	1	1	1	2	2	2	0	0	0	0	102	0	0	3	1	1	2
6261791	47	1	3	1	1	2	1	2	2	1	0	0	0	0	92	0	0	4	3	1	2
6261872	63	1	5	1	1	1	1	2	2	1	0	0	0	0	91	0	0	3	1	1	1
6262278	84	2	7	1	1	1	1	2	2	2	0	0	0	0	91	0	0	3	1	1	1
6262367	79	2	6	2	1	4	1	1	2	2	0	0	0	0	88	0	0	3	1	1	1
6262623	44	1	3	2	1	4	1	2	2	1	0	0	0	0	89	0	0	1	1	1	1
6262827	74	2	6	2	1	3	1	2	2	1	0	0	0	0	16	1	1	4	6	1	2
6262863	47	1	3	1	1	1	1	1	1	1	0	0	1	0	22	1	1	3	3	2	3
6263019	74	2	6	2	1	2	1	2	2	2	0	0	0	0	93	0	1	3	1	1	1
6263265	75	2	6	1	1	3	1	2	2	1	0	0	1	0	21	1	0	3	3	2	3
6263890	79	2	6	2	1	1	1	2	2	2	0	0	0	0	87	0	0	5	1	1	2
6264339	52	1	4	1	1	1	1	2	2	1	0	0	0	0	95	0	0	3	5	1	2
6264600	49	1	3	1	2	1	1	1	2	1	0	0	0	0	95	0	1	3	3	1	2
6264734	59	1	4	1	1	1	1	2	2	2	0	0	0	0	94	0	1	2	1	1	1
6265308	77	2	6	2	1	1	1	2	2	2	0	0	0	0	86	0	0	1	1	1	1
6265324	71	2	6	1	1	2	2	1	2	2	0	0	0	0	87	0	0	4	1	1	2
6265508	84	2	7	1	1	2	2	2	2	2	0	0	0	0	88	0	0	3	1	1	2
6265508	84	2	7	1	1	1	2	2	2	2	0	0	0	0	88	0	0	3	1	1	2
6265598	67	2	5	1	2	1	1	2	2	2	0	0	0	0	41	1	0	3	1	1	2
6265717	75	2	6	1	1	4	1	2	2	2	0	0	0	0	3	1	1	4	1	1	2
6265797	65	2	5	1	2	2	1	2	2	1	0	0	0	0	89	0	0	3	5	1	2
6266371	85	2	7	1	1	2	1	2	2	2	0	0	0	0	88	0	0	3	1	1	1
6266379	56	1	4	2	1	1	2	2	2	1	0	0	0	0	24	1	0	3	1	3	3
6266442	67	2	5	2	1	3	1	2	2	2	0	0	0	0	74	1	1	4	1	1	2
6266490	70	2	5	2	1	2	1	2	2	2	0	0	0	0	90	0	0	2	1	1	1
6266817	81	2	7	2	1	1	1	3	2	1	0	0	0	0	90	0	0	3	2	1	2
6266887	78	2	6	2	2	1	1	3	2	2	0	0	0	0	62	0	0	5	2	1	3
6266935	82	2	7	2	1	2	1	3	2	2	0	0	0	0	93	0	1	3	1	1	2
6267814	53	1	4	1	1	1	1	3	2	1	0	0	0	0	95	0	0	4	3	1	2
6267819	73	2	6	2	1	1	1	2	2	1	0	0	0	0	32	1	0	3	3	1	2
6267825	71	2	6	2	1	1	1	2	2	2	0	0	0	0	49	0	0	1	1	1	1
6267950	63	1	5	1	1	2	1	1	2	2	0	0	0	0	89	0	0	3	1	1	1
6268164	31	1	2	1	2	4	1	2	2	1	0	0	1	0	91	0	1	3	3	2	3
6268167	72	2	6	1	1	2	1	2	2	2	0	0	0	0	89	0	0	2	1	1	1
6268255	64	1	5	1	1	2	1	2	2	2	0	0	0	0	93	0	1	1	1	1	1
6268285	28	1	1	2	1	1	1	2	2	1	0	0	1	0	36	1	1	3	6	2	3
6268449	64	1	5	2	1	1	1	2	2	1	0	0	0	0	88	0	1	3	6	1	2
6268449	64	1	5	2	1	4	1	2	2	1	0	0	0	0	88	0	1	3	6	1	2
6268464	63	1	5	1	1	3	1	2	2	1	0	0	0	0	49	1	1	3	3	1	2
6268512	55	1	4	1	1	1	1	2	2	1	0	0	0	0	33	1	1	3	6	1	2
6268602	64	1	5	1	1	1	1	2	2	1	0	0	0	0	93	0	0	3	3	1	2
6268688	78	2	6	1	1	2	1	2	2	1	0	0	0	0	22	1	0	5	1	1	3
6268691	84	2	7	1	1	1	1	2	2	2	0	0	0	0	28	1	1	3	3	1	2
6268722	50	1	3	2	1	2	1	1	2	2	0	0	0	0	85	0	0	1	1	1	1
6268988	29	1	1	2	1	1	1	3	2	2	0	0	0	0	84	0	0	3	1	1	1
6269354	59	1	4	1	1	1	1	2	2	2	0	0	0	0	85	0	0	3	1	1	1
6269673	47	1	3	1	1	2	2	2	2	1	0	0	0	0	91	0	0	4	1	1	2
6269778	78	2	6	1	1	2	1	2	2	2	0	0	0	0	95	0	0	1	1	1	1
6269809	57	1	4	1	1	2	1	3	2	1	0	0	0	0	88	0	0	3	1	1	1
6269948	68	2	5	1	2	1	1	2	2	2	0	0	0	0	86	0	1	1	1	1	1
6269949	88	2	7	1	1	2	1	4	2	2	0	0	0	0	2	1	0	3	6	1	2
6270051	50	1	3	1	1	1	1	2	2	1	0	0	0	0	45	1	1	3	6	2	3
6270319	73	2	6	1	1	1	1	2	2	1	0	0	0	0	11	0	0	3	2	1	2
6270541	52	1	4	1	2	1	1	2	2	1	0	0	0	1	83	1	0	3	5	2	3
6270575	46	1	3	2	1	1	1	2	2	1	0	0	0	0	31	1	1	5	5	3	3
6270583	85	2	7	2	2	2	1	2	2	2	0	0	0	0	22	1	1	4	2	1	2
6270904	68	2	5	1	1	4	1	2	2	2	0	0	0	0	93	0	0	2	1	1	1
6271274	91	2	8	2	1	2	1	2	2	2	0	0	0	0	88	0	1	3	1	1	2
6271306	67	2	5	2	1	2	1	1	2	2	0	0	0	0	91	0	0	1	1	1	1
6271578	61	1	5	2	1	1	1	3	2	1	0	0	0	0	44	1	0	4	3	1	2
6271580	71	2	6	2	1	2	1	3	2	1	0	0	0	0	90	0	0	2	3	1	2
6271594	82	2	7	2	1	1	1	3	2	2	0	0	0	0	22	1	1	3	3	1	2
6271690	54	1	4	1	1	1	1	2	2	1	0	0	1	0	86	0	0	3	1	2	3
6271690	54	1	4	1	1	2	1	2	2	2	0	0	0	0	85	0	0	1	1	1	1
6271736	54	1	4	1	1	1	1	2	2	2	0	0	0	0	86	0	0	1	1	1	1
6271746	53	1	4	2	1	1	1	2	2	2	0	0	0	0	87	0	0	3	1	1	2
6271749	83	2	7	1	1	1	1	2	2	2	0	0	0	0	87	0	0	1	1	1	1
6271788	41	1	3	1	1	4	1	2	2	1	0	0	0	0	86	0	0	3	3	1	2
6271895	70	2	5	2	1	2	1	2	2	1	0	0	0	0	86	0	0	3	2	1	2
6271994	66	2	5	2	1	1	1	2	2	2	0	0	0	0	88	0	0	2	1	1	1
6272034	58	1	4	1	1	4	1	2	2	2	0	0	0	0	86	0	0	1	1	1	1
6272087	92	2	8	2	1	1	1	2	2	2	0	0	0	0	59	0	0	1	1	1	1
6272352	74	2	6	2	2	4	1	2	2	1	0	0	0	0	90	0	0	3	2	1	2
6272591	65	2	5	1	1	1	1	2	2	1	0	0	0	1	95	0	0	3	1	3	3
6272791	74	2	6	2	1	1	2	2	2	2	0	0	0	0	90	0	1	3	1	1	1
6273564	68	2	5	1	1	1	2	2	2	1	0	0	0	0	90	0	1	3	6	1	2
6273760	81	2	7	2	1	4	1	2	2	2	0	0	0	0	91	0	1	3	1	1	1
6274643	81	2	7	2	1	1	1	3	2	1	0	0	1	0	21	1	1	3	1	2	3
6274834	60	1	4	2	1	1	1	3	2	1	0	0	0	0	24	1	0	4	5	1	2
6274971	57	1	4	2	1	2	1	2	2	2	0	0	0	0	94	0	0	1	1	1	1
6275076	84	2	7	1	1	2	1	3	2	1	0	0	1	1	11	1	1	4	5	3	3
6275121	78	2	6	1	1	4	1	2	2	2	0	0	0	0	94	0	0	2	1	1	1
6275337	81	2	7	1	1	1	1	1	2	1	0	0	0	1	38	1	0	4	5	2	3
6275437	51	1	4	1	1	2	1	3	2	1	0	0	0	0	16	1	0	3	5	1	2
6275441	77	2	6	2	1	2	1	2	2	2	0	0	0	0	89	0	0	1	1	1	1
6275474	40	1	2	2	2	2	1	3	2	1	0	0	1	0	87	0	0	4	1	2	3
6275677	69	2	5	2	1	1	2	2	2	1	0	0	0	0	49	1	1	5	2	1	2
6275969	87	2	7	2	1	2	2	3	2	1	0	0	0	0	40	1	0	4	5	1	2
6276004	68	2	5	2	1	1	1	2	2	1	0	0	0	0	84	0	1	4	3	1	2
6276044	58	1	4	2	1	1	1	2	2	2	0	0	0	0	84	0	0	4	1	1	2
6276048	68	2	5	1	1	2	1	3	2	2	0	0	0	0	89	0	0	3	1	1	2
6276048	68	2	5	1	1	2	1	2	2	2	0	0	0	0	89	0	0	2	1	1	1
6276133	62	1	5	1	1	1	1	2	2	1	0	0	0	1	58	1	1	3	4	2	3
6276620	81	2	7	2	1	2	1	2	1	2	0	0	0	0	89	0	0	3	1	1	1
6276833	83	2	7	1	2	2	1	3	2	2	0	0	0	0	94	0	1	3	2	1	2
6277102	76	2	6	2	1	4	2	2	2	2	0	0	0	0	38	0	1	1	1	1	1
6277724	67	2	5	2	1	3	1	2	2	2	0	0	0	0	93	0	1	3	1	1	2
6277880	80	2	6	1	1	1	1	3	2	1	0	0	0	0	89	0	0	4	1	1	2
6277963	72	2	6	1	2	1	1	2	2	2	0	0	0	0	89	0	0	1	1	1	1
6278075	77	2	6	1	1	4	1	2	2	1	0	0	0	0	92	0	1	5	1	1	2
6278079	65	2	5	1	1	1	1	2	2	2	0	0	0	0	13	1	0	4	1	1	2
6278491	56	1	4	1	2	3	1	2	2	2	0	0	0	0	91	0	1	3	1	1	2
6278685	55	1	4	2	1	3	1	2	2	1	0	0	0	0	94	0	0	5	1	1	2
6278823	60	1	4	2	1	4	1	2	2	2	0	0	0	0	91	0	0	3	1	1	1
6279027	84	2	7	2	3	2	2	2	2	2	0	0	0	0	92	0	1	4	3	1	2
6279027	84	2	7	2	3	1	2	2	2	2	0	0	0	0	92	0	1	2	3	1	2
6279209	82	2	7	2	1	1	2	2	2	2	0	0	0	0	8	1	0	2	1	1	1
6279616	47	1	3	2	1	1	1	2	2	1	0	0	0	0	89	0	1	4	5	1	2
6279688	49	1	3	2	2	1	1	2	2	1	0	0	0	0	90	0	1	4	1	1	2
6279807	48	1	3	1	1	2	1	3	2	2	0	0	0	0	85	0	0	3	2	1	2
6280213	74	2	6	2	1	2	2	2	2	2	0	0	0	0	84	0	1	2	1	1	1
6280483	54	1	4	1	1	1	2	3	2	1	0	0	0	0	87	0	1	4	1	1	2
6280817	68	2	5	1	2	4	1	2	2	2	1	0	0	0	2	1	1	5	2	3	3
6280902	74	2	6	2	1	1	1	2	2	2	0	0	0	0	85	0	0	1	1	1	1
6281030	67	2	5	1	1	2	1	2	2	1	0	0	0	0	56	1	0	3	2	1	2
6281836	42	1	3	2	2	4	2	2	2	1	0	0	0	0	15	1	1	5	5	1	2
6282112	48	1	3	2	1	2	1	2	2	2	0	0	0	0	86	0	0	3	1	1	1
6282205	75	2	6	2	1	3	1	3	2	2	0	0	0	0	14	1	1	3	6	1	2
6282418	74	2	6	2	1	1	1	2	2	2	0	0	0	0	5	1	1	5	5	1	2
6282818	71	2	6	1	1	2	1	3	2	1	0	0	0	0	89	0	1	5	3	3	3
6283745	52	1	4	1	1	1	1	1	2	2	0	0	0	0	88	0	0	2	1	1	1
6284460	45	1	3	1	1	1	1	2	2	1	0	0	1	0	30	1	1	3	6	2	3
6284558	57	1	4	1	1	1	1	2	2	2	0	0	0	0	86	0	1	3	1	1	2
6285164	61	1	5	1	1	1	2	4	2	1	0	0	0	0	58	0	0	4	6	1	2
6285248	81	2	7	2	1	3	1	2	2	2	0	0	0	0	91	1	0	2	1	1	1
6285285	61	1	5	1	1	3	1	2	2	2	0	0	0	0	101	0	1	3	1	1	1
6285806	75	2	6	2	2	4	1	2	2	2	0	0	0	0	86	0	0	2	1	1	1
6286675	68	2	5	1	1	1	1	1	2	1	0	0	1	0	15	1	1	4	5	3	3
6286727	70	2	5	2	2	4	1	2	2	1	0	0	0	0	87	0	1	3	2	1	2
6286730	79	2	6	2	1	4	1	2	2	1	0	0	0	0	87	0	0	3	3	1	2
6287032	86	2	7	2	1	4	1	2	2	2	0	0	1	0	3	1	1	3	3	2	3
6287215	69	2	5	2	1	1	1	3	2	1	0	0	0	0	71	1	1	3	5	1	2
6287371	77	2	6	2	1	1	1	2	2	2	0	0	0	0	42	1	0	3	1	1	1
6287542	78	2	6	2	1	2	1	3	2	1	0	0	1	0	47	1	1	4	2	2	3
6287655	66	2	5	2	1	1	1	2	2	1	0	0	0	0	8	1	1	5	5	3	3
6287828	61	1	5	1	1	2	1	3	2	2	0	0	0	0	21	1	0	3	5	1	2
6287980	86	2	7	1	1	1	1	2	2	2	0	0	0	0	48	0	1	2	1	1	1
6288057	65	2	5	1	1	4	1	2	2	2	0	0	0	0	87	0	0	3	1	1	2
6288249	81	2	7	2	1	4	1	1	2	2	0	0	0	0	87	0	0	1	1	1	1
6289177	78	2	6	2	1	1	1	3	2	1	0	0	0	0	57	1	0	4	6	1	2
6289503	50	1	3	1	2	4	1	2	2	2	0	0	0	0	91	0	0	1	1	1	1
6289520	85	2	7	2	1	1	1	3	2	2	0	0	0	0	9	1	1	5	5	2	3
6289579	68	2	5	2	1	2	1	3	2	1	0	0	0	0	87	0	0	3	1	1	2
6289687	65	2	5	2	1	2	1	3	2	2	0	0	0	0	4	0	0	4	3	1	2
6290078	72	2	6	1	1	1	2	2	2	2	0	0	0	0	54	1	0	2	1	1	1
6290656	64	1	5	2	1	2	1	2	2	2	0	0	0	0	12	1	1	3	1	1	2
6291536	59	1	4	1	1	2	1	3	2	1	0	0	1	0	28	1	1	3	1	2	3
6291916	35	1	2	2	2	2	1	3	2	1	0	0	0	0	89	0	1	3	3	1	2
6291933	62	1	5	2	1	4	1	2	2	1	0	0	0	0	90	0	0	1	3	1	2
6291974	64	1	5	2	2	1	1	2	2	1	0	0	1	0	4	1	1	3	5	2	3
6292927	90	2	7	2	1	3	1	3	2	2	0	0	0	0	34	1	1	3	2	1	2
6293251	74	2	6	2	1	2	1	1	2	1	0	0	0	0	43	1	0	3	3	1	2
6293276	80	2	6	2	1	1	1	2	2	2	0	0	0	0	80	0	0	3	1	1	1
6293454	87	2	7	1	1	2	1	2	2	2	0	0	0	0	26	1	0	2	1	1	1
6293906	90	2	7	2	1	4	1	2	2	2	0	0	0	0	90	0	0	3	1	1	1
6293906	90	2	7	2	1	1	1	1	2	2	0	0	0	0	90	0	0	1	1	1	1
6294100	85	2	7	2	1	2	2	2	2	2	0	0	0	0	85	0	0	3	1	1	2
6294710	77	2	6	2	1	2	1	2	2	2	0	0	0	0	86	0	0	3	1	1	1
6294759	65	2	5	1	1	2	1	2	2	1	0	0	1	0	33	1	1	3	6	2	3
6294844	47	1	3	2	1	2	1	2	2	2	0	0	0	0	94	0	1	3	1	1	1
6294913	81	2	7	1	1	1	1	3	2	1	0	0	0	0	25	1	0	3	5	1	2
6294972	53	1	4	1	1	4	1	3	2	1	0	0	1	0	88	0	0	4	3	2	3
6295156	72	2	6	2	1	1	1	2	2	2	0	0	0	0	87	0	0	3	1	1	1
6296212	72	2	6	2	1	4	2	3	2	1	0	0	0	1	24	1	1	3	5	2	3
6296219	83	2	7	2	3	2	1	2	2	2	0	0	0	0	78	0	0	2	1	1	1
6296526	50	1	3	2	2	1	1	2	2	1	0	0	0	0	83	0	0	3	1	1	1
6296534	75	2	6	1	1	2	1	2	2	1	0	0	0	0	82	0	0	2	3	1	2
6296571	74	2	6	2	1	1	1	3	2	1	0	0	0	0	77	0	1	4	1	1	2
6296785	52	1	4	1	3	1	1	2	2	1	0	0	0	0	79	0	0	3	1	1	1
6296843	65	2	5	1	1	2	1	3	2	2	0	0	0	0	83	0	0	3	1	1	1
6296997	76	2	6	1	1	2	1	2	2	2	0	0	0	0	77	0	0	3	1	1	1
6297160	64	1	5	1	1	2	1	2	2	1	0	0	0	0	78	0	0	3	3	1	2
6297337	85	2	7	2	1	1	1	3	2	2	0	0	0	0	76	0	1	4	1	1	2
6297410	77	2	6	2	1	4	1	2	2	1	0	0	0	0	81	0	0	2	3	1	2
6297703	73	2	6	2	1	1	1	2	2	2	0	0	0	0	46	0	1	5	1	1	2
6297746	58	1	4	1	1	1	1	2	2	2	0	0	0	0	75	0	1	3	3	1	2
6297770	61	1	5	2	2	1	1	2	2	1	0	0	1	0	12	1	0	3	5	3	3
6297791	78	2	6	2	1	3	1	2	2	2	0	0	0	0	59	1	0	2	1	1	1
6297908	66	2	5	1	2	4	1	3	2	1	0	0	0	0	35	1	1	4	6	1	2
6298159	84	2	7	2	2	2	1	2	2	2	0	0	0	0	81	0	0	3	1	1	2
6298297	81	2	7	2	1	1	1	3	2	2	0	0	0	0	24	1	0	3	3	1	2
6298337	77	2	6	2	2	1	1	2	2	1	0	0	0	0	81	0	1	3	5	1	2
6298494	80	2	6	2	1	2	1	2	2	2	0	0	1	0	1	1	1	3	2	2	3
6298673	65	2	5	2	1	2	2	3	2	1	0	0	0	0	73	1	1	3	6	1	2
6298736	59	1	4	2	3	4	1	2	2	2	0	0	0	0	58	1	0	3	1	1	1
6298866	86	2	7	1	1	1	1	2	2	1	0	0	0	0	19	1	1	3	6	1	2
6298868	88	2	7	2	1	2	1	2	2	2	0	0	0	0	35	1	1	3	1	1	1
6298887	50	1	3	1	1	2	1	2	2	1	0	0	0	0	77	0	0	3	1	1	1
6299251	81	2	7	1	1	4	1	2	2	1	0	0	0	0	80	0	0	3	2	1	2
6300766	63	1	5	1	1	3	1	3	2	1	0	0	0	0	74	0	0	3	5	1	2
6302233	79	2	6	2	1	2	1	2	2	1	0	0	0	0	82	0	1	5	1	1	3
6302359	74	2	6	2	1	1	1	2	2	2	0	0	0	0	75	0	0	2	1	1	1
6302420	54	1	4	1	1	2	1	2	2	1	0	0	0	0	74	0	0	2	2	1	2
6302442	39	1	2	2	1	2	1	3	2	1	0	0	0	0	72	0	0	3	6	1	2
6302488	75	2	6	2	1	2	1	2	2	2	0	0	0	0	74	0	0	3	1	1	1
6302765	42	1	3	1	1	4	1	3	2	2	0	0	0	0	80	0	0	3	3	1	2
6302948	54	1	4	1	1	1	2	2	2	1	0	0	0	0	11	1	1	5	3	1	2
6303006	69	2	5	1	1	1	1	3	2	2	0	0	0	0	82	0	1	3	1	1	1
6303129	87	2	7	2	1	2	2	3	2	2	0	0	0	0	31	0	1	3	5	1	2
6303965	68	2	5	1	1	3	2	2	2	2	0	0	0	0	81	0	0	3	1	1	2
6304690	78	2	6	2	1	1	2	3	2	1	0	0	0	0	14	1	1	3	6	1	2
6304755	53	1	4	2	1	3	1	2	2	1	0	0	0	0	77	0	0	2	2	1	2
6304881	57	1	4	2	1	1	1	4	2	1	0	0	0	0	79	0	0	3	2	1	2
6305094	54	1	4	1	1	2	2	3	2	2	0	0	0	0	82	0	1	4	1	1	2
6305532	54	1	4	1	2	3	1	2	2	1	0	0	0	0	80	0	0	5	2	1	2
6305607	53	1	4	1	2	3	1	1	2	2	0	0	0	0	78	0	0	2	1	1	1
6306314	87	2	7	2	1	1	1	2	2	2	0	0	0	0	66	0	1	3	1	1	2
6306386	64	1	5	2	1	1	1	2	2	2	0	0	0	0	25	1	1	3	1	1	1
6307363	88	2	7	2	1	3	1	1	2	2	0	0	0	0	80	0	0	1	1	1	1
6307548	71	2	6	1	1	2	1	2	2	1	0	0	1	0	49	1	0	3	2	2	3
6307548	71	2	6	1	1	1	1	2	2	2	0	0	0	0	48	1	0	3	2	1	2
6307562	83	2	7	2	1	2	1	2	2	2	0	0	0	0	73	0	0	4	1	1	2
6307728	87	2	7	1	2	2	1	2	2	2	0	0	0	0	77	0	1	3	1	1	1
6307774	69	2	5	1	1	4	2	4	2	2	0	0	0	0	80	0	1	3	1	1	1
6307873	54	1	4	2	2	2	1	2	2	2	0	0	0	0	80	0	1	3	1	1	1
6308072	84	2	7	2	1	2	1	3	2	2	0	0	0	0	16	1	0	3	1	1	2
6308099	69	2	5	1	1	4	1	2	2	2	0	0	0	0	77	0	1	1	1	1	1
6308625	55	1	4	1	2	1	1	2	2	2	0	0	0	0	76	0	0	3	1	1	2
6308869	50	1	3	2	1	1	1	2	2	2	0	0	0	0	74	0	1	2	1	1	1
6308883	65	2	5	2	1	2	1	2	2	1	0	0	0	0	82	0	1	4	1	1	2
6308902	60	1	4	2	1	1	1	2	2	1	0	0	0	0	83	0	1	3	5	1	2
[truncated: 23,204 more rows]
