# Supplementary material for: Prognostic nomogram in patients with right-sided colon cancer after colectomy: a surveillance, epidemiology, and end results–based study
Source: Front Oncol. 2024 Mar 14;14:1330344. doi: 10.3389/fonc.2024.1330344 (PMC10972961; doi:10.3389/fonc.2024.1330344)
Supplement: Supplementary file 2 [file DataSheet_2.csv]

id	Age	Summary.stage	T.stage	N.stage	M.stage	CEA	Liver.metastasis	Chemotherapy	time	status
768323	5	2	3	1	1	1	0	0	5	1
717574	6	2	3	6	1	1	0	0	9	1
679611	5	2	3	5	1	1	0	0	10	1
756527	6	2	3	1	1	1	0	1	42	1
693631	5	2	3	3	1	1	0	0	22	1
639751	6	2	3	1	1	0	0	0	40	1
616482	7	2	3	1	1	0	0	1	70	1
730166	7	2	3	4	1	1	0	0	30	1
628154	7	2	3	5	1	0	0	0	46	1
723881	7	3	4	1	2	0	0	1	50	1
626218	7	2	2	2	1	1	0	1	31	1
640865	7	2	3	1	1	0	0	1	72	1
549440	6	2	3	2	1	1	0	0	9	1
661186	6	2	3	1	1	1	0	0	46	1
564188	6	2	3	2	1	1	0	0	55	1
615523	6	2	3	1	1	1	0	0	24	1
628899	6	2	3	1	1	0	0	1	62	1
583645	6	2	3	3	1	0	0	1	88	0
661917	6	2	3	1	1	1	0	0	22	1
562067	6	2	3	2	1	1	0	0	28	1
706117	6	2	3	1	1	1	0	0	13	1
632275	6	2	3	1	1	1	0	0	46	1
686610	6	2	3	4	1	0	0	0	17	1
658623	6	2	3	2	1	0	0	1	55	1
596857	6	2	3	3	1	0	0	1	83	0
733591	6	2	3	1	1	1	0	0	1	1
708341	6	2	3	1	1	0	0	1	49	1
698265	6	3	3	4	2	0	1	1	47	1
557911	5	1	2	1	1	1	0	0	35	1
665078	5	2	3	1	1	1	0	1	69	1
509139	5	2	3	4	1	0	0	1	72	1
470598	7	2	3	5	1	1	0	1	42	1
627709	5	3	4	4	2	1	0	1	33	1
629250	5	2	3	3	1	1	0	0	43	1
631504	5	2	3	1	1	0	0	1	72	1
633758	5	3	5	1	2	0	0	1	69	1
598218	5	2	3	1	1	0	0	1	80	0
579547	5	1	1	1	1	0	0	0	91	0
579527	5	1	1	1	1	1	0	0	47	1
658208	5	1	1	1	1	0	0	0	73	0
598516	5	2	4	3	1	1	0	1	28	1
569412	4	2	3	5	1	0	0	1	90	0
658622	4	2	3	1	1	0	0	1	56	1
605774	4	2	3	4	1	0	0	1	85	0
690631	4	2	3	1	1	0	0	1	61	1
695486	4	1	2	1	1	1	0	0	52	1
619933	4	2	3	1	1	0	0	1	73	0
642376	3	2	4	4	1	1	0	1	29	1
612915	3	2	3	1	1	0	0	1	84	0
699572	5	3	4	2	3	1	0	1	9	1
626855	7	2	3	5	1	1	0	0	46	1
706436	7	2	3	4	1	1	0	0	25	1
744461	7	2	3	4	1	1	0	0	29	1
651739	7	3	4	2	3	1	0	1	16	1
640153	6	2	3	2	1	1	0	1	68	1
573377	6	2	3	1	1	1	0	0	20	1
756966	6	2	3	1	1	1	0	1	47	1
735056	6	2	3	1	1	1	0	1	48	1
560670	6	2	3	1	1	1	0	0	37	1
699636	6	2	3	4	1	1	0	0	13	1
599390	6	2	3	6	1	1	0	0	12	1
650789	6	3	4	4	3	1	0	1	13	1
696569	6	2	3	1	1	1	0	0	27	1
590704	6	1	2	1	1	0	0	0	76	0
530448	6	2	3	1	1	1	0	0	40	1
755760	6	3	4	1	2	0	0	1	44	1
695119	6	2	3	6	1	1	0	0	14	1
595007	5	2	3	1	1	0	0	1	85	0
577755	5	3	3	1	2	1	1	1	66	1
718458	6	2	3	1	1	1	0	1	56	1
646671	5	2	3	5	1	0	0	1	63	1
686113	5	2	3	1	1	1	0	0	29	1
734552	5	1	1	1	1	0	0	0	47	1
717385	5	2	3	1	1	1	0	0	34	1
671482	5	3	4	4	3	0	0	1	52	1
715868	5	2	3	1	1	1	0	0	48	1
607143	5	2	3	6	1	1	0	0	34	1
644414	5	3	4	3	2	0	0	1	33	1
670995	5	2	3	4	1	1	0	0	38	1
608133	4	1	2	1	1	0	0	0	77	0
582969	4	2	3	1	1	0	0	1	86	0
589723	4	2	3	2	1	0	0	1	52	1
615007	4	2	3	1	1	0	0	1	78	0
626153	3	2	3	1	1	0	0	1	73	0
618758	3	1	1	1	1	0	0	0	76	0
564705	3	2	3	3	1	1	0	1	52	1
708443	3	2	3	5	1	1	0	0	8	1
650045	3	3	4	4	3	1	0	1	33	1
686031	2	1	1	1	1	1	0	0	58	1
709009	1	3	5	6	3	1	0	1	20	1
632854	7	3	4	1	3	1	0	1	23	1
606498	7	2	3	2	1	0	0	1	83	0
713246	6	2	3	1	1	1	0	0	31	1
689729	6	1	2	1	1	1	0	0	7	1
711323	6	2	3	1	1	1	0	0	57	1
741124	6	2	3	1	1	1	0	0	53	0
732525	5	2	3	1	1	1	0	0	35	1
676934	5	2	3	3	1	1	0	0	12	1
599268	5	2	3	1	1	0	0	0	80	0
610897	5	2	3	2	1	0	0	0	78	0
759389	5	2	3	1	1	0	0	0	42	1
676364	7	2	3	1	1	0	0	0	62	1
622134	6	2	3	6	1	1	0	0	1	1
716224	6	2	3	1	1	1	0	0	48	1
603869	6	2	3	1	1	0	0	0	79	0
600998	6	3	5	6	3	1	0	1	15	1
623064	6	1	1	1	1	0	0	0	77	0
764588	6	2	3	1	1	1	0	0	16	1
682341	6	2	3	1	1	1	0	0	37	1
433735	5	2	3	5	1	1	0	0	1	1
718803	5	2	3	1	1	1	0	0	8	1
617720	5	1	1	1	1	0	0	0	80	0
654178	4	2	3	1	1	1	0	0	34	1
687585	4	1	2	1	1	0	0	0	32	1
580586	4	2	3	4	1	0	0	1	78	0
746316	5	2	2	3	1	0	0	1	51	1
710792	7	2	3	1	1	1	0	0	3	1
685923	7	2	3	1	1	1	0	0	18	1
742133	5	2	3	5	1	1	0	0	19	1
704166	4	2	3	1	1	0	0	0	60	1
700595	1	2	3	1	1	0	0	0	70	1
746469	7	2	3	5	1	1	0	0	1	1
751687	6	3	4	4	3	1	0	1	1	1
642329	5	2	3	3	1	1	0	0	12	1
757185	5	3	5	4	2	1	1	1	18	1
715200	4	2	3	2	1	0	0	1	58	1
724676	4	2	3	6	1	0	0	1	52	1
519835	2	2	3	1	1	1	0	0	49	1
728672	5	2	3	1	1	1	0	0	45	1
621830	5	2	3	5	1	1	0	0	13	1
613090	5	1	2	1	1	0	0	0	66	1
689470	2	2	3	1	1	0	0	0	62	1
586940	3	2	3	5	1	0	0	1	84	0
636859	2	3	5	3	3	1	0	1	27	1
766843	4	2	3	6	1	1	0	1	48	1
690662	5	3	5	1	2	1	0	1	9	1
715380	6	2	3	3	1	1	0	0	7	1
623422	4	2	3	1	1	0	0	0	41	1
682538	3	2	3	1	1	1	0	0	55	0
627614	3	3	4	1	2	1	0	1	32	1
598497	4	2	3	1	1	0	0	0	75	0
587109	6	1	2	1	1	0	0	0	77	0
580235	7	2	3	1	1	1	0	0	14	1
568548	6	2	3	3	1	0	0	1	95	0
589116	4	2	3	1	1	0	0	0	87	0
571305	6	2	3	1	1	0	0	0	93	0
582402	5	3	4	1	2	1	0	1	29	1
608798	5	2	3	4	1	0	0	1	84	0
607804	5	2	3	2	1	0	0	1	85	0
582485	3	2	3	2	1	1	0	0	29	1
582220	5	2	3	2	1	0	0	1	91	0
580957	6	1	2	1	1	0	0	0	91	0
567797	6	2	3	1	1	0	0	0	96	0
582682	4	2	3	4	1	0	0	1	91	0
585359	5	2	3	3	1	0	0	1	90	0
596951	4	2	3	1	1	1	0	0	18	1
573687	5	2	3	4	1	1	0	0	15	1
596802	4	2	3	1	1	0	0	0	87	0
585574	6	2	3	1	1	0	0	0	90	0
568759	6	2	3	1	1	0	0	0	94	0
630696	7	2	3	1	1	0	0	0	79	0
660203	6	1	1	1	1	0	0	0	73	0
648532	6	2	3	1	1	0	0	0	75	0
638267	5	2	3	4	1	0	0	1	78	0
627917	6	2	3	2	1	0	0	1	80	0
634301	5	1	1	1	1	0	0	0	79	0
642176	6	2	3	2	1	0	0	1	77	0
659960	4	3	4	1	2	1	0	1	34	1
613119	4	2	3	3	1	0	0	1	84	0
638694	3	3	4	2	3	1	0	1	17	1
662416	6	2	3	4	1	0	0	1	72	0
658435	5	2	3	1	1	0	0	0	73	0
661823	5	2	3	1	1	0	0	0	72	0
620016	6	2	3	1	1	0	0	0	82	0
631253	5	3	4	4	3	1	0	1	7	1
621039	5	2	3	1	1	0	0	0	81	0
651794	3	2	3	1	1	0	0	0	75	0
636212	5	2	3	3	1	0	0	1	78	0
634477	3	3	4	6	2	1	0	1	38	1
621673	4	3	5	1	3	1	0	1	19	1
662030	5	2	3	4	1	0	0	1	72	0
710331	4	2	3	4	1	0	0	1	61	0
678150	5	1	1	1	1	0	0	0	68	0
668805	5	2	3	1	1	0	0	0	72	0
610862	5	2	3	1	1	0	0	0	63	0
703012	7	2	3	1	1	0	0	0	63	0
676995	6	2	3	1	1	0	0	0	68	0
694899	5	1	2	1	1	0	0	0	64	0
673049	5	2	3	1	1	0	0	0	69	0
679011	3	2	3	4	1	0	0	1	68	0
696903	4	2	3	1	1	1	0	0	59	0
505179	3	2	3	1	1	1	0	0	65	0
679262	6	2	3	2	1	1	0	1	68	0
680510	5	1	1	1	1	1	0	0	68	0
698732	4	2	3	4	1	1	0	1	64	0
700448	3	2	3	1	1	0	0	0	63	0
582622	6	2	3	5	1	0	0	1	60	0
693043	4	2	3	2	1	0	0	1	65	0
716235	4	2	3	3	1	1	0	1	60	0
753060	5	2	3	4	1	1	0	1	51	0
735465	3	2	3	2	1	0	0	1	68	0
485746	4	2	3	1	1	1	0	0	56	0
766957	1	2	3	3	1	1	0	0	48	1
530009	7	2	3	1	1	1	0	0	51	0
760724	4	2	1	6	1	1	0	0	49	1
757107	4	2	3	1	1	1	0	0	51	0
761616	5	2	3	1	1	1	0	0	49	1
747440	4	2	3	1	1	1	0	0	52	0
718434	4	3	4	1	3	1	0	1	16	1
726489	7	2	3	1	1	1	0	0	57	0
734004	4	2	3	4	1	0	0	1	55	0
740017	5	2	3	1	1	0	0	0	54	0
717727	5	3	4	3	3	1	0	1	30	1
734333	3	3	4	1	2	1	0	1	25	1
719099	5	2	3	3	1	0	0	1	60	0
761793	5	2	3	2	1	0	0	0	49	1
745210	7	2	3	4	1	1	0	1	53	0
682191	5	2	3	1	1	0	0	0	60	0
734933	4	3	4	3	3	1	0	1	35	1
765008	6	2	3	4	1	1	0	0	49	1
761588	5	2	3	4	1	1	0	0	49	1
732090	4	2	3	1	1	0	0	0	56	0
767054	7	2	3	4	1	1	0	1	48	1
736030	4	2	3	4	1	0	0	1	55	0
761586	2	2	3	1	1	1	0	0	51	0
744550	3	2	3	1	1	1	0	0	51	0
716519	4	2	3	1	1	1	0	0	60	0
753189	5	2	3	1	1	1	0	0	51	0
